# Supplementary material for: Crystal structure determination as part of an ongoing undergraduate organic laboratory project: 5-[(E)-styr­yl]-1,3,4-oxa­thia­zol-2-one
Source: Acta Crystallogr E Crystallogr Commun. 2017 Aug 4;73(Pt 9):1298–301. doi: 10.1107/S2056989017011264 (PMC5588565; doi:10.1107/S2056989017011264)
Supplement: Supplementary file 1 [file e-73-01298-sup1.cif]

##############################################################################
#                                                                            #
# This CIF contains the data in a paper accepted for publication in          #
# Acta Crystallographica Section E. It conforms to the requirements of       #
# Notes for Authors for Acta Crystallographica Section E, and has been       #
# peer reviewed under the auspices of the IUCr Commission on Journals.       #
#                                                                            #
# Full details of the Crystallographic Information File format               #
# are given in the paper "The Crystallographic Information File (CIF):       #
# a New Standard Archive File for Crystallography" by S. R. Hall, F. H.      #
# Allen and I. D. Brown [Acta Cryst. (1991), A47, 655-685].                  #
#                                                                            #
# The current version of the core CIF dictionary is obtainable from          #
# ftp://ftp.iucr.org/pub/cif_core.dic.                                       #
#                                                                            #
# Software is freely available for graphical display of the structure(s)     #
# in this CIF. For information consult the CIF software page                 #
# http://www.iucr.org/resources/cif/software.                                #
#                                                                            #
# This file may be used for bona fide research purposes within the           #
# scientific community so long as proper attribution is given to the journal # 
# article from which it was obtained.                                        #
#                                                                            #
##############################################################################
data_I
_database_code_depnum_ccdc_archive 'CCDC 1565845'
_audit_creation_method
;
Olex2 1.2
(compiled 2016.09.09 svn.r3337 for OlexSys, GUI svn.r5227)
;
_journal_date_recd_electronic     2017-07-19
_journal_date_accepted     2017-07-31
_journal_name_full     'Acta Crystallographica, Section E'
_journal_year     2017
_journal_volume     73
_journal_issue      9
_journal_page_first     1298
_journal_page_last     1301
_journal_paper_category     GO
_journal_paper_doi     10.1107/S2056989017011264
_journal_coeditor_code     HB7694
_publ_contact_author_name     'Melbourne J. Schriver'
_publ_contact_author_address
;
Department of Chemistry, Crandall University, PO Box 6004, Moncton,
New Brunswick, Canada
;
_publ_contact_author_email     'mel.schriver@crandallu.ca'
_publ_contact_author_fax     ?
_publ_contact_author_phone     '+1-506-858-8970'
_publ_section_title
;
Crystal structure determination as part of an ongoing undergraduate organic
laboratory project: 5-[(<i>E</i>)-styryl]-1,3,4-oxathiazol-2-one
;
_publ_section_title_footnote     .
loop_
    _publ_author_name
    _publ_author_footnote
    _publ_author_address
    'Nason, Trevor R.' .
;
Department of Chemistry, Crandall University, PO Box 6004, Moncton,
New Brunswick,
Canada
;
    'Schriver, Melbourne J.' .
;
Department of Chemistry, Crandall University, PO Box 6004, Moncton,
New Brunswick,
Canada
;
    'Hendsbee, Arthur D.' .
;
The Atlantic Centre for Green Chemistry and the Department of Chemistry,
Saint Mary's University, Halifax, Nova Scotia,
Canada
;
    'Masuda, Jason D.' .
;
The Atlantic Centre for Green Chemistry and the Department of Chemistry,
Saint Mary's University, Halifax, Nova Scotia,
Canada
;
_publ_section_synopsis
;
The title compound provides the first crystal structure of an \a-alkenyl
oxathiazolone ring.
;
_chemical_name_systematic
;
5-[(<i>E</i>)-Styryl]-1,3,4-oxathiazol-2-one
;
_chemical_name_common     ?
_chemical_formula_moiety     'C10 H7 N O2 S'
_chemical_formula_sum     'C10 H7 N O2 S'
_chemical_formula_weight     205.23
_chemical_melting_point     ?
_shelx_space_group_comment
;
The symmetry employed for this shelxl refinement is uniquely defined
by the following loop, which should always be used as a source of
symmetry information in preference to the above space-group names.
They are only intended as comments.
;
_space_group_crystal_system     monoclinic
_space_group_name_H-M_alt     'P 21/n'
_space_group_name_Hall     '-P 2yn'
loop_
    _space_group_symop_operation_xyz
    'x, y, z'
    '-x+1/2, y+1/2, -z+1/2'
    '-x, -y, -z'
    'x-1/2, -y-1/2, z-1/2'
_cell_length_a     7.3948(11)
_cell_length_b     9.4609(13)
_cell_length_c     13.5183(19)
_cell_angle_alpha     90
_cell_angle_beta     95.771(2)
_cell_angle_gamma     90
_cell_volume     941.0(2)
_cell_formula_units_Z     4
_cell_measurement_reflns_used     4030
_cell_measurement_theta_min     2.63
_cell_measurement_theta_max     28.63
_cell_measurement_temperature     296(2)
_exptl_crystal_description     'needle'
_exptl_crystal_colour     'pink'
_exptl_crystal_size_max     0.46
_exptl_crystal_size_mid     0.21
_exptl_crystal_size_min     0.15
_exptl_crystal_density_diffrn     1.449
_exptl_crystal_density_meas     ?
_exptl_crystal_density_method     'not measured'
_exptl_crystal_F_000     424
_exptl_absorpt_coefficient_mu     0.313
_exptl_absorpt_correction_type     multi-scan
_exptl_absorpt_process_details
;
(SADABS; Bruker, 2008)
;
_shelx_estimated_absorpt_T_min     ?
_shelx_estimated_absorpt_T_max     ?
_exptl_absorpt_correction_T_min     0.6371
_exptl_absorpt_correction_T_max     0.7458
_diffrn_ambient_temperature     296.15
_diffrn_radiation_type     MoK\a
_diffrn_radiation_wavelength     0.71073
_diffrn_radiation_monochromator     'graphite'
_diffrn_measurement_device_type     'Bruker APEXII CCD'
_diffrn_measurement_method     '\f and \w scans'
_diffrn_detector_area_resol_mean     ?
_diffrn_reflns_number     7073
_diffrn_reflns_av_R_equivalents     0.0143
_diffrn_reflns_theta_min     2.632
_diffrn_reflns_theta_max     26.991
_diffrn_reflns_theta_full     25.242
_diffrn_measured_fraction_theta_max     0.992
_diffrn_measured_fraction_theta_full     0.994
_diffrn_reflns_limit_h_min     -9
_diffrn_reflns_limit_h_max     7
_diffrn_reflns_limit_k_min     -12
_diffrn_reflns_limit_k_max     12
_diffrn_reflns_limit_l_min     -17
_diffrn_reflns_limit_l_max     17
_diffrn_standards_number     0
_refine_special_details     ?
_reflns_number_total     2046
_reflns_number_gt     1730
_reflns_threshold_expression     'I > 2\s(I)'
_refine_ls_structure_factor_coef     Fsqd
_refine_ls_matrix_type     full
_refine_ls_R_factor_all     0.0474
_refine_ls_R_factor_gt     0.0398
_refine_ls_wR_factor_gt     0.0977
_refine_ls_wR_factor_ref     0.1067
_refine_ls_goodness_of_fit_ref     1.065
_refine_ls_restrained_S_all     1.065
_refine_ls_number_reflns     2046
_refine_ls_number_parameters     155
_refine_ls_number_restraints     0
_refine_ls_hydrogen_treatment     refall
_refine_ls_weighting_scheme     calc
_refine_ls_weighting_details
              'w=1/[\s^2^(Fo^2^)+(0.0533P)^2^+0.2083P] where P=(Fo^2^+2Fc^2^)/3'
_atom_sites_solution_hydrogens     difmap
_atom_sites_solution_primary     ?
_atom_sites_solution_secondary     ?
_refine_ls_shift/su_max     0.000
_refine_ls_shift/su_mean     0.000
_refine_diff_density_max     0.403
_refine_diff_density_min     -0.179
_refine_ls_extinction_method     none
_refine_ls_extinction_coef     .
loop_
    _atom_type_symbol
    _atom_type_description
    _atom_type_scat_dispersion_real
    _atom_type_scat_dispersion_imag
    _atom_type_scat_source
    'C' 'C' 0.0033 0.0016
                         'International Tables Vol C Tables 4.2.6.8 and 6.1.1.4'
    'H' 'H' 0.0000 0.0000
                         'International Tables Vol C Tables 4.2.6.8 and 6.1.1.4'
    'N' 'N' 0.0061 0.0033
                         'International Tables Vol C Tables 4.2.6.8 and 6.1.1.4'
    'O' 'O' 0.0106 0.0060
                         'International Tables Vol C Tables 4.2.6.8 and 6.1.1.4'
    'S' 'S' 0.1246 0.1234
                         'International Tables Vol C Tables 4.2.6.8 and 6.1.1.4'
_computing_data_collection
;
SAINT (Bruker, 2009)
;
_computing_cell_refinement
;
APEX2 (Bruker, 2009)
;
_computing_data_reduction
;
APEX2 (Bruker, 2009)
;
_computing_structure_solution
;
SHELXS2016 (Sheldrick, 2008)
;
_computing_structure_refinement
;
SHELXL2016 (Sheldrick, 2015)
;
_computing_molecular_graphics
;
<i>OLEX2</i> (Dolomanov <i>et al.</i>,  2009)
;
_computing_publication_material
;
<i>OLEX2</i> (Dolomanov <i>et al.</i>,  2009)
;
loop_
    _atom_site_type_symbol
    _atom_site_label
    _atom_site_fract_x
    _atom_site_fract_y
    _atom_site_fract_z
    _atom_site_U_iso_or_equiv
    _atom_site_adp_type
    _atom_site_calc_flag
    _atom_site_occupancy
    _atom_site_disorder_assembly
    _atom_site_disorder_group
    S S1 0.08082(8) 1.41478(5) 0.37424(4) 0.0704(2) Uani d 1 . .
    O O1 0.15697(16) 1.15722(11) 0.35689(7) 0.0552(3) Uani d 1 . .
    O O2 0.0742(2) 1.26055(17) 0.20881(10) 0.0880(5) Uani d 1 . .
    N N1 0.1444(2) 1.32282(16) 0.47790(10) 0.0662(4) Uani d 1 . .
    C C1 0.1007(2) 1.27047(19) 0.29653(12) 0.0590(4) Uani d 1 . .
    C C2 0.1790(2) 1.19553(16) 0.45493(11) 0.0492(3) Uani d 1 . .
    C C3 0.2399(2) 1.08768(17) 0.52613(11) 0.0519(4) Uani d 1 . .
    H H3 0.262(3) 1.122(2) 0.5907(14) 0.068(5) Uiso d 1 . .
    C C4 0.2691(2) 0.95350(17) 0.50461(11) 0.0490(3) Uani d 1 . .
    H H4 0.250(3) 0.9270(18) 0.4370(15) 0.065(5) Uiso d 1 . .
    C C5 0.3301(2) 0.84338(15) 0.57630(10) 0.0465(3) Uani d 1 . .
    C C6 0.3561(3) 0.70636(18) 0.54358(13) 0.0614(4) Uani d 1 . .
    H H6 0.333(3) 0.689(2) 0.4764(16) 0.082(6) Uiso d 1 . .
    C C7 0.4143(3) 0.60037(19) 0.60958(15) 0.0693(5) Uani d 1 . .
    H H7 0.430(3) 0.509(2) 0.5866(16) 0.082(6) Uiso d 1 . .
    C C8 0.4481(3) 0.6292(2) 0.70893(14) 0.0628(4) Uani d 1 . .
    H H8 0.485(3) 0.559(2) 0.7506(15) 0.070(6) Uiso d 1 . .
    C C9 0.4223(3) 0.7643(2) 0.74363(13) 0.0644(5) Uani d 1 . .
    H H9 0.446(3) 0.786(2) 0.8132(16) 0.077(6) Uiso d 1 . .
    C C10 0.3636(2) 0.87006(18) 0.67792(12) 0.0567(4) Uani d 1 . .
    H H10 0.347(3) 0.958(2) 0.7007(14) 0.068(5) Uiso d 1 . .
loop_
    _atom_site_aniso_label
    _atom_site_aniso_U_11
    _atom_site_aniso_U_22
    _atom_site_aniso_U_33
    _atom_site_aniso_U_12
    _atom_site_aniso_U_13
    _atom_site_aniso_U_23
    S1 0.0899(4) 0.0566(3) 0.0630(3) 0.0181(2) 0.0000(2) 0.00692(19)
    O1 0.0711(7) 0.0519(6) 0.0415(5) 0.0005(5) -0.0001(5) -0.0008(4)
    O2 0.1246(13) 0.0903(10) 0.0463(7) 0.0098(9) -0.0056(7) 0.0081(7)
    N1 0.0902(11) 0.0561(8) 0.0505(8) 0.0147(7) -0.0019(7) -0.0012(6)
    C1 0.0655(10) 0.0617(10) 0.0488(9) 0.0014(8) 0.0009(7) 0.0065(7)
    C2 0.0529(8) 0.0516(8) 0.0426(7) 0.0002(6) 0.0021(6) -0.0026(6)
    C3 0.0588(9) 0.0546(9) 0.0415(7) 0.0022(7) 0.0002(6) -0.0003(6)
    C4 0.0525(8) 0.0525(8) 0.0414(7) -0.0031(6) 0.0027(6) -0.0010(6)
    C5 0.0465(8) 0.0483(8) 0.0453(7) -0.0044(6) 0.0075(6) 0.0001(6)
    C6 0.0801(12) 0.0529(9) 0.0522(9) 0.0014(8) 0.0113(8) -0.0050(7)
    C7 0.0875(14) 0.0473(9) 0.0745(12) 0.0062(8) 0.0148(10) -0.0009(8)
    C8 0.0669(11) 0.0542(9) 0.0670(11) 0.0008(8) 0.0049(8) 0.0164(8)
    C9 0.0818(12) 0.0600(10) 0.0494(9) -0.0053(8) -0.0029(8) 0.0057(7)
    C10 0.0739(11) 0.0476(8) 0.0477(8) -0.0020(7) 0.0013(7) -0.0019(6)
_geom_special_details
;
 All esds (except the esd in the dihedral angle between two l.s. planes)
 are estimated using the full covariance matrix.  The cell esds are taken
 into account individually in the estimation of esds in distances, angles
 and torsion angles; correlations between esds in cell parameters are only
 used when they are defined by crystal symmetry.  An approximate (isotropic)
 treatment of cell esds is used for estimating esds involving l.s. planes.
;
loop_
    _geom_bond_atom_site_label_1
    _geom_bond_atom_site_label_2
    _geom_bond_site_symmetry_2
    _geom_bond_distance
    _geom_bond_publ_flag
    S1 N1 . 1.6761(14) ?
    S1 C1 . 1.7379(18) ?
    O1 C1 . 1.3852(19) ?
    O1 C2 . 1.3678(17) ?
    O2 C1 . 1.186(2) ?
    N1 C2 . 1.276(2) ?
    C2 C3 . 1.443(2) ?
    C3 H3 . 0.930(19) ?
    C3 C4 . 1.325(2) ?
    C4 H4 . 0.944(19) ?
    C4 C5 . 1.463(2) ?
    C5 C6 . 1.389(2) ?
    C5 C10 . 1.394(2) ?
    C6 H6 . 0.92(2) ?
    C6 C7 . 1.382(3) ?
    C7 H7 . 0.93(2) ?
    C7 C8 . 1.369(3) ?
    C8 H8 . 0.90(2) ?
    C8 C9 . 1.381(3) ?
    C9 H9 . 0.96(2) ?
    C9 C10 . 1.379(2) ?
    C10 H10 . 0.90(2) ?
loop_
    _geom_angle_atom_site_label_1
    _geom_angle_atom_site_label_2
    _geom_angle_atom_site_label_3
    _geom_angle_site_symmetry_1
    _geom_angle_site_symmetry_3
    _geom_angle
    _geom_angle_publ_flag
    N1 S1 C1 . . 93.67(8) ?
    C2 O1 C1 . . 111.43(12) ?
    C2 N1 S1 . . 109.43(11) ?
    O1 C1 S1 . . 106.87(11) ?
    O2 C1 S1 . . 130.62(15) ?
    O2 C1 O1 . . 122.51(17) ?
    O1 C2 C3 . . 117.23(13) ?
    N1 C2 O1 . . 118.60(14) ?
    N1 C2 C3 . . 124.17(14) ?
    C2 C3 H3 . . 113.2(12) ?
    C4 C3 C2 . . 125.30(14) ?
    C4 C3 H3 . . 121.4(12) ?
    C3 C4 H4 . . 117.1(11) ?
    C3 C4 C5 . . 125.68(14) ?
    C5 C4 H4 . . 117.3(11) ?
    C6 C5 C4 . . 119.80(13) ?
    C6 C5 C10 . . 117.78(15) ?
    C10 C5 C4 . . 122.42(14) ?
    C5 C6 H6 . . 117.6(14) ?
    C7 C6 C5 . . 121.04(16) ?
    C7 C6 H6 . . 121.3(14) ?
    C6 C7 H7 . . 120.1(13) ?
    C8 C7 C6 . . 120.22(17) ?
    C8 C7 H7 . . 119.7(13) ?
    C7 C8 H8 . . 118.8(13) ?
    C7 C8 C9 . . 119.98(17) ?
    C9 C8 H8 . . 121.2(13) ?
    C8 C9 H9 . . 121.0(13) ?
    C10 C9 C8 . . 119.87(17) ?
    C10 C9 H9 . . 119.1(13) ?
    C5 C10 H10 . . 119.1(12) ?
    C9 C10 C5 . . 121.11(16) ?
    C9 C10 H10 . . 119.8(12) ?
loop_
    _geom_torsion_atom_site_label_1
    _geom_torsion_atom_site_label_2
    _geom_torsion_atom_site_label_3
    _geom_torsion_atom_site_label_4
    _geom_torsion_site_symmetry_1
    _geom_torsion_site_symmetry_2
    _geom_torsion_site_symmetry_3
    _geom_torsion_site_symmetry_4
    _geom_torsion
    _geom_torsion_publ_flag
    S1 N1 C2 O1 . . . . -1.1(2) ?
    S1 N1 C2 C3 . . . . 179.16(13) ?
    O1 C2 C3 C4 . . . . -2.8(3) ?
    N1 S1 C1 O1 . . . . -0.10(13) ?
    N1 S1 C1 O2 . . . . 179.8(2) ?
    N1 C2 C3 C4 . . . . 176.93(18) ?
    C1 S1 N1 C2 . . . . 0.65(15) ?
    C1 O1 C2 N1 . . . . 1.0(2) ?
    C1 O1 C2 C3 . . . . -179.19(14) ?
    C2 O1 C1 S1 . . . . -0.45(16) ?
    C2 O1 C1 O2 . . . . 179.68(17) ?
    C2 C3 C4 C5 . . . . -179.74(15) ?
    C3 C4 C5 C6 . . . . -179.81(17) ?
    C3 C4 C5 C10 . . . . 0.3(3) ?
    C4 C5 C6 C7 . . . . 179.74(17) ?
    C4 C5 C10 C9 . . . . -179.52(16) ?
    C5 C6 C7 C8 . . . . -0.2(3) ?
    C6 C5 C10 C9 . . . . 0.6(3) ?
    C6 C7 C8 C9 . . . . 0.6(3) ?
    C7 C8 C9 C10 . . . . -0.4(3) ?
    C8 C9 C10 C5 . . . . -0.2(3) ?
    C10 C5 C6 C7 . . . . -0.4(3) ?
_shelx_hkl_file
;
  -5   0   0   -0.01    0.01
  -6   0   0    1.93    0.05
  -7   0   0   -0.01    0.01
  -8   0   0    0.12    0.02
   0  -1   0    0.13    0.00
   1  -1   0    9.96    0.14
  -1  -1   0    9.99    0.15
  -1  -1   0    9.91    0.14
   1   1   0    9.91    0.15
   1   1   0   10.08    0.15
  -1   1   0    9.66    0.15
  -2  -1   0  716.99   10.71
   2   1   0  707.47   11.18
  -3  -1   0    2.30    0.04
  -3  -1   0    2.32    0.04
  -4  -1   0    0.83    0.02
  -4  -1   0    0.93    0.03
  -5  -1   0    1.54    0.03
  -5  -1   0    1.49    0.04
  -5   1   0    1.52    0.04
  -6  -1   0    0.04    0.01
  -6   1   0    0.05    0.01
  -7  -1   0    0.19    0.02
  -7   1   0    0.20    0.02
  -8  -1   0   -0.02    0.01
  -9  -1   0    0.00    0.02
   0  -2   0   83.51    1.16
   0  -2   0   85.77    1.22
   0   2   0   80.99    1.20
  -1  -2   0    1.89    0.03
   1  -2   0    1.94    0.03
  -1  -2   0    1.89    0.03
   1   2   0    1.94    0.03
   1   2   0    1.96    0.03
  -1   2   0    1.92    0.03
  -2  -2   0    2.83    0.04
  -2  -2   0    2.83    0.05
  -2   2   0    2.83    0.05
   2   2   0    2.97    0.05
   2   2   0    2.83    0.05
  -3  -2   0   10.17    0.14
  -3  -2   0   10.14    0.16
   3   2   0   10.22    0.15
  -3   2   0   10.12    0.16
  -4  -2   0   12.87    0.18
  -4  -2   0   12.70    0.20
  -4   2   0   13.07    0.20
  -5  -2   0    0.01    0.01
  -5  -2   0    0.02    0.01
  -6  -2   0    1.69    0.05
  -6   2   0    1.85    0.04
  -7  -2   0    0.19    0.02
  -7   2   0    0.20    0.02
  -8  -2   0    0.08    0.02
  -8   2   0    0.08    0.02
  -9  -2   0    0.03    0.02
  -9   2   0    0.05    0.02
   0  -3   0    0.00    0.00
   0  -3   0    0.00    0.00
   0   3   0    0.01    0.00
   0   3   0    0.01    0.00
   1  -3   0    0.07    0.01
  -1  -3   0    0.10    0.01
  -1  -3   0    0.09    0.01
   1  -3   0    0.08    0.00
   1   3   0    0.08    0.01
  -1   3   0    0.08    0.01
   1   3   0    0.08    0.01
  -2  -3   0    3.23    0.05
  -2  -3   0    3.24    0.06
   2  -3   0    3.18    0.05
   2   3   0    3.31    0.05
  -2   3   0    3.22    0.05
   2   3   0    3.31    0.06
  -3  -3   0    0.32    0.02
  -3  -3   0    0.32    0.01
   3   3   0    0.33    0.02
   3   3   0    0.32    0.01
  -3   3   0    0.32    0.01
  -4  -3   0    1.14    0.03
  -4  -3   0    1.18    0.03
   4   3   0    1.15    0.03
  -4   3   0    1.18    0.03
  -5  -3   0    0.67    0.03
  -5  -3   0    0.65    0.02
  -5   3   0    0.67    0.02
  -6  -3   0    0.43    0.03
  -6   3   0    0.39    0.02
  -7  -3   0    0.04    0.01
  -7   3   0    0.02    0.01
  -8  -3   0    0.10    0.02
  -8   3   0    0.14    0.02
  -9  -3   0    0.01    0.02
   0  -4   0   22.50    0.32
   0  -4   0   23.62    0.33
   0   4   0   22.46    0.33
   0   4   0   22.54    0.33
   1  -4   0    6.03    0.09
  -1  -4   0    5.93    0.09
  -1  -4   0    6.10    0.09
   1  -4   0    6.16    0.09
  -1   4   0    6.16    0.10
   1   4   0    6.13    0.10
  -1   4   0    6.04    0.09
   1   4   0    6.16    0.09
  -2  -4   0    0.78    0.02
   2  -4   0    0.77    0.02
  -2  -4   0    0.78    0.02
   2   4   0    0.77    0.02
  -2   4   0    0.77    0.02
   2   4   0    0.78    0.02
  -3  -4   0    0.34    0.01
  -3  -4   0    0.36    0.02
  -3   4   0    0.34    0.01
   3   4   0    0.35    0.01
   3   4   0    0.35    0.02
  -4  -4   0    0.29    0.01
  -4  -4   0    0.31    0.02
   4   4   0    0.30    0.01
  -4   4   0    0.31    0.02
  -5  -4   0   -0.01    0.01
  -5   4   0    0.00    0.01
  -6  -4   0    0.09    0.02
  -6   4   0    0.11    0.01
  -7  -4   0    0.01    0.01
  -7   4   0    0.02    0.01
  -8  -4   0    0.04    0.02
  -8   4   0    0.06    0.02
  -9  -4   0    0.01    0.02
   0  -5   0    0.00    0.00
   0  -5   0    0.00    0.01
   0   5   0    0.00    0.01
   0   5   0    0.01    0.01
  -1  -5   0    0.86    0.02
   1  -5   0    0.86    0.02
   1  -5   0    0.86    0.02
  -1  -5   0    0.86    0.02
  -1   5   0    0.88    0.02
  -1   5   0    0.85    0.02
   1   5   0    0.86    0.02
   1   5   0    0.89    0.02
  -2  -5   0    0.06    0.01
  -2  -5   0    0.07    0.01
   2  -5   0    0.05    0.01
  -2   5   0    0.07    0.01
   2   5   0    0.07    0.01
   2   5   0    0.05    0.01
  -3  -5   0    1.15    0.03
  -3  -5   0    1.17    0.03
   3  -5   0    1.11    0.03
   3   5   0    1.12    0.03
  -3   5   0    1.17    0.03
   3   5   0    1.13    0.03
  -4  -5   0    6.53    0.10
  -4  -5   0    6.33    0.11
  -4   5   0    6.48    0.11
   4   5   0    6.48    0.12
  -5  -5   0    0.00    0.01
  -5   5   0    0.00    0.01
  -6  -5   0    0.01    0.01
  -6   5   0    0.03    0.01
  -7  -5   0    0.00    0.01
  -7   5   0    0.00    0.01
  -8  -5   0    1.12    0.05
   0  -6   0    8.43    0.13
   0  -6   0    8.76    0.13
   0   6   0    8.59    0.14
   0   6   0    8.57    0.13
  -1  -6   0    0.63    0.02
   1  -6   0    0.63    0.02
  -1  -6   0    0.66    0.02
  -1   6   0    0.65    0.02
   1   6   0    0.64    0.02
   1   6   0    0.62    0.02
  -1   6   0    0.65    0.02
  -2  -6   0    7.89    0.13
  -2  -6   0    7.95    0.12
   2  -6   0    7.93    0.13
   2   6   0    7.97    0.12
  -2   6   0    8.06    0.13
  -2   6   0    7.85    0.12
   2   6   0    7.84    0.13
  -3  -6   0    0.41    0.02
   3  -6   0    0.41    0.02
  -3  -6   0    0.43    0.02
  -3   6   0    0.41    0.02
  -3   6   0    0.43    0.02
   3   6   0    0.42    0.02
  -4  -6   0    0.15    0.01
  -4  -6   0    0.13    0.02
   4   6   0    0.11    0.02
  -4   6   0    0.13    0.01
  -5  -6   0    1.59    0.05
  -5   6   0    1.59    0.04
  -6  -6   0    6.36    0.12
  -6   6   0    6.38    0.11
  -7  -6   0    0.43    0.03
  -8  -6   0    0.00    0.02
   0  -7   0    0.01    0.01
   0  -7   0    0.00    0.01
   0   7   0   -0.02    0.01
   0   7   0    0.01    0.01
  -1  -7   0    4.45    0.07
  -1  -7   0    4.38    0.08
   1  -7   0    4.43    0.08
   1   7   0    4.47    0.08
  -1   7   0    4.48    0.08
   1   7   0    4.35    0.08
  -1   7   0    4.31    0.08
  -2  -7   0    0.57    0.02
   2  -7   0    0.61    0.02
  -2  -7   0    0.62    0.02
   2   7   0    0.62    0.03
  -2   7   0    0.56    0.02
  -2   7   0    0.59    0.02
  -3  -7   0    0.98    0.03
  -3  -7   0    0.93    0.03
   3  -7   0    0.88    0.03
   3   7   0    0.89    0.03
  -3   7   0    0.91    0.03
  -3   7   0    0.92    0.03
  -4  -7   0    8.68    0.13
  -4  -7   0    8.88    0.15
  -4   7   0    8.74    0.14
  -4   7   0    8.62    0.15
   4   7   0    8.51    0.16
  -5  -7   0    1.58    0.05
  -5   7   0    1.60    0.04
  -5   7   0    1.51    0.05
  -6  -7   0    0.12    0.02
  -6   7   0    0.12    0.02
  -7  -7   0    0.36    0.03
  -7   7   0    0.38    0.03
   0  -8   0    0.26    0.02
   0   8   0    0.27    0.02
   0   8   0    0.24    0.02
   1  -8   0    0.17    0.02
  -1  -8   0    0.15    0.02
  -1   8   0    0.19    0.02
  -1   8   0    0.17    0.02
   1   8   0    0.19    0.02
   1   8   0    0.18    0.02
   2  -8   0    2.01    0.05
  -2  -8   0    2.07    0.05
  -2  -8   0    2.00    0.05
  -2   8   0    1.99    0.04
   2   8   0    2.00    0.05
  -2   8   0    1.99    0.05
  -3  -8   0    4.29    0.08
  -3  -8   0    4.56    0.08
   3  -8   0    4.23    0.09
  -3   8   0    4.33    0.08
  -3   8   0    4.29    0.09
   3   8   0    4.17    0.09
  -4  -8   0    0.11    0.02
  -4   8   0    0.10    0.01
   4   8   0    0.09    0.02
  -4   8   0    0.08    0.01
  -5  -8   0    0.29    0.02
  -5   8   0    0.24    0.02
  -6  -8   0    0.01    0.01
  -6   8   0    0.00    0.01
  -7  -8   0   -0.01    0.01
  -7   8   0   -0.01    0.01
   0  -9   0    0.00    0.01
   0   9   0   -0.01    0.01
   0   9   0    0.00    0.01
   1  -9   0    0.01    0.01
  -1  -9   0    0.01    0.01
   1   9   0    0.00    0.01
  -1   9   0    0.03    0.01
  -1   9   0    0.02    0.01
  -2  -9   0    0.57    0.02
   2  -9   0    0.58    0.03
  -2   9   0    0.64    0.03
   2   9   0    0.56    0.03
  -2   9   0    0.63    0.02
   3  -9   0    0.26    0.02
  -3  -9   0    0.22    0.02
  -3  -9   0    0.22    0.02
   3   9   0    0.21    0.02
  -3   9   0    0.25    0.02
  -3   9   0    0.26    0.02
  -4  -9   0    0.12    0.02
   4   9   0    0.10    0.02
  -4   9   0    0.11    0.02
  -5  -9   0    0.07    0.02
  -5   9   0    0.04    0.02
  -6  -9   0   -0.03    0.02
  -6   9   0   -0.02    0.01
   0 -10   0    0.13    0.02
   0  10   0    0.13    0.02
  -1 -10   0   -0.01    0.01
   1 -10   0    0.01    0.01
   1  10   0    0.01    0.01
  -1  10   0    0.01    0.01
  -1  10   0   -0.01    0.01
  -2 -10   0    0.24    0.02
   2 -10   0    0.26    0.02
  -2  10   0    0.25    0.02
  -2  10   0    0.23    0.02
   2  10   0    0.24    0.02
   3 -10   0    0.39    0.03
  -3 -10   0    0.41    0.02
  -3  10   0    0.35    0.02
   3  10   0    0.39    0.03
  -4  10   0    0.00    0.01
   4  10   0   -0.02    0.01
  -5 -10   0    0.00    0.02
  -5  10   0    0.00    0.01
  -6 -10   0    0.09    0.02
   0 -11   0   -0.01    0.01
   0  11   0    0.01    0.01
  -1 -11   0    0.06    0.02
   1 -11   0    0.06    0.01
   1  11   0    0.04    0.01
  -1  11   0    0.03    0.01
  -2 -11   0    0.13    0.02
   2 -11   0    0.12    0.02
   2  11   0    0.12    0.02
  -2  11   0    0.13    0.02
   3 -11   0    0.24    0.02
   3  11   0    0.20    0.02
  -3  11   0    0.23    0.02
  -4  11   0    0.03    0.02
   4  11   0    0.02    0.02
   0 -12   0    0.30    0.03
  -1 -12   0    0.26    0.02
   1 -12   0    0.25    0.02
   1  12   0    0.26    0.02
  -2 -12   0    0.00    0.01
   2  12   0    0.02    0.02
  -3  12   0   -0.01    0.01
  -9   0   1    0.02    0.02
  -8   0   1   -0.01    0.01
  -7   0   1    0.01    0.01
  -6   0   1   -0.01    0.01
  -5   0   1    0.33    0.02
   0   0  -1    0.00    0.00
   0   0   1    0.00    0.00
   0   0   1    0.00    0.00
   1   0   1   14.38    0.21
  -1   0  -1   14.89    0.21
  -2   0  -1    0.00    0.00
  -3   0  -1    1.57    0.03
  -5   0  -1    0.78    0.03
  -6   0  -1    0.00    0.01
  -7   0  -1    0.38    0.02
  -8   0  -1   -0.01    0.01
  -9  -1   1   -0.02    0.01
  -8  -1   1    0.03    0.01
  -8   1   1    0.01    0.01
  -7  -1   1    0.04    0.01
  -7   1   1    0.05    0.01
  -6  -1   1    1.58    0.04
  -6  -1   1    1.59    0.04
  -5  -1   1    0.47    0.02
  -4  -1   1   41.95    0.58
  -3  -1   1    1.38    0.03
  -2  -1   1   36.43    0.50
  -1  -1   1   20.96    0.29
   1  -1  -1   20.58    0.31
  -1   1   1   20.34    0.31
   1   1  -1   21.33    0.31
  -1   1   1   20.88    0.30
   0  -1  -1    0.44    0.01
   0  -1   1    0.43    0.01
   1  -1   1    0.45    0.01
  -1  -1  -1    0.44    0.01
  -1   1  -1    0.44    0.01
  -1   1  -1    0.43    0.01
  -2  -1  -1  101.82    1.41
  -2  -1  -1   98.26    1.47
   2   1   1  100.36    1.46
  -2   1  -1  104.47    1.47
  -3  -1  -1    1.52    0.03
  -3  -1  -1    1.54    0.03
  -3   1  -1    1.54    0.03
   3   1   1    1.54    0.03
  -4  -1  -1    0.87    0.02
  -4  -1  -1    0.86    0.03
  -4   1  -1    0.84    0.02
  -5  -1  -1    0.44    0.02
  -5  -1  -1    0.42    0.02
  -5   1  -1    0.45    0.02
  -6   1  -1    0.06    0.01
  -7  -1  -1    0.00    0.01
  -7   1  -1   -0.01    0.01
  -8  -1  -1    0.65    0.03
  -9  -1  -1    0.05    0.02
  -9  -2   1   -0.01    0.01
  -8  -2   1    0.37    0.03
  -8   2   1    0.40    0.03
  -7  -2   1   -0.01    0.01
  -6  -2   1    5.82    0.11
  -5  -2   1    1.73    0.04
  -5  -2   1    1.66    0.04
  -4  -2   1   24.21    0.34
  -3  -2   1    2.08    0.04
  -3   2   1    2.05    0.04
  -2  -2   1   53.22    0.73
   2   2  -1   53.09    0.78
  -2   2   1   52.38    0.78
   2   2  -1   53.21    0.78
  -1  -2   1    5.65    0.08
   1  -2  -1    5.59    0.08
   1  -2  -1    5.92    0.09
  -1   2   1    5.73    0.09
  -1   2   1    5.72    0.09
   1   2  -1    5.73    0.09
   1   2  -1    5.82    0.09
   0  -2   1   15.19    0.21
   0  -2  -1   15.37    0.22
   0  -2  -1   15.32    0.21
   0   2   1   15.49    0.23
   0   2   1   15.25    0.22
   1  -2   1    1.33    0.02
  -1  -2  -1    1.31    0.03
   1   2   1    1.34    0.03
  -1   2  -1    1.31    0.02
   1   2   1    1.33    0.02
  -2  -2  -1    8.28    0.12
  -2  -2  -1    8.22    0.13
   2  -2   1    8.05    0.12
  -2   2  -1    8.79    0.12
  -2   2  -1    8.26    0.13
   2   2   1    8.71    0.13
  -3  -2  -1    0.77    0.02
  -3  -2  -1    0.85    0.02
   3   2   1    0.82    0.02
  -3   2  -1    0.74    0.02
  -3   2  -1    0.76    0.02
  -4  -2  -1   11.10    0.16
  -4  -2  -1   11.05    0.17
   4   2   1   11.00    0.17
  -4   2  -1   11.22    0.17
  -4   2  -1   11.02    0.17
  -5  -2  -1    0.33    0.02
  -5   2  -1    0.31    0.02
  -5   2  -1    0.31    0.02
  -6  -2  -1    2.52    0.06
  -6   2  -1    2.58    0.06
  -6   2  -1    2.55    0.05
  -7  -2  -1   -0.02    0.01
  -7   2  -1   -0.02    0.01
  -8  -2  -1   -0.02    0.01
  -8   2  -1    0.00    0.01
  -9  -2  -1    0.01    0.02
  -9   2  -1    0.02    0.02
  -9  -3   1   -0.01    0.02
  -8  -3   1    0.32    0.03
  -8   3   1    0.41    0.03
  -7  -3   1    0.41    0.03
  -7   3   1    0.45    0.02
  -6  -3   1    2.32    0.06
  -6   3   1    2.35    0.05
  -5  -3   1    0.14    0.01
  -5  -3   1    0.10    0.01
  -5   3   1    0.13    0.01
  -4  -3   1    3.12    0.05
  -4  -3   1    3.06    0.06
  -4   3   1    3.05    0.06
  -3  -3   1    3.49    0.07
  -3  -3   1    3.49    0.06
   3   3  -1    3.54    0.07
  -3   3   1    3.48    0.06
   3   3  -1    3.64    0.06
  -2  -3   1    8.49    0.13
  -2  -3   1    8.29    0.12
  -2   3   1    8.30    0.13
   2   3  -1    8.33    0.13
   2   3  -1    8.46    0.12
   1  -3  -1    0.26    0.01
  -1  -3   1    0.24    0.01
   1  -3  -1    0.28    0.01
  -1  -3   1    0.24    0.01
  -1   3   1    0.26    0.01
   1   3  -1    0.27    0.01
  -1   3   1    0.26    0.01
   0  -3   1    0.05    0.00
   0  -3  -1    0.05    0.00
   0  -3   1    0.04    0.01
   0  -3  -1    0.04    0.01
   0   3   1    0.04    0.01
   0   3   1    0.06    0.01
   0   3  -1    0.05    0.01
  -1  -3  -1    4.97    0.08
  -1  -3  -1    4.89    0.07
   1  -3   1    5.06    0.08
  -1   3  -1    4.93    0.08
   1   3   1    4.99    0.08
   1   3   1    5.06    0.08
  -2  -3  -1    0.32    0.01
   2  -3   1    0.29    0.01
  -2  -3  -1    0.30    0.01
   2   3   1    0.29    0.01
  -2   3  -1    0.30    0.01
   2   3   1    0.29    0.01
  -3  -3  -1    1.27    0.02
  -3  -3  -1    1.28    0.03
   3   3   1    1.30    0.03
  -3   3  -1    1.30    0.02
  -3   3  -1    1.27    0.03
  -4  -3  -1    7.09    0.11
  -4  -3  -1    7.08    0.12
  -4   3  -1    7.57    0.11
  -4   3  -1    7.29    0.12
   4   3   1    7.07    0.11
  -5  -3  -1    1.29    0.04
  -5   3  -1    1.32    0.04
  -6  -3  -1    0.22    0.02
  -6   3  -1    0.25    0.02
  -7  -3  -1    0.00    0.01
  -7   3  -1   -0.01    0.01
  -8  -3  -1    0.01    0.01
  -8   3  -1    0.00    0.01
  -9  -3  -1   -0.01    0.02
  -9   3  -1    0.00    0.02
  -9  -4   1    0.03    0.02
  -8  -4   1    0.00    0.01
  -7  -4   1    0.08    0.02
  -7   4   1    0.06    0.01
  -6  -4   1    0.02    0.01
  -6   4   1    0.02    0.01
  -5  -4   1    0.01    0.01
  -5  -4   1    0.01    0.01
  -5   4   1    0.01    0.01
  -4  -4   1    0.01    0.01
  -4  -4   1   -0.01    0.01
   4   4  -1    0.01    0.01
  -4   4   1    0.00    0.01
  -3  -4   1    0.66    0.02
  -3  -4   1    0.72    0.02
  -3   4   1    0.66    0.02
   3   4  -1    0.70    0.02
   3   4  -1    0.71    0.02
   2  -4  -1    4.94    0.08
   2  -4  -1    4.93    0.08
  -2  -4   1    4.86    0.08
  -2  -4   1    4.79    0.08
  -2   4   1    4.94    0.08
   2   4  -1    4.97    0.09
   2   4  -1    5.02    0.07
  -2   4   1    4.88    0.08
   1  -4  -1    5.12    0.08
  -1  -4   1    5.11    0.08
  -1  -4   1    5.16    0.08
   1  -4  -1    5.21    0.08
  -1   4   1    5.15    0.08
  -1   4   1    5.04    0.08
   1   4  -1    5.12    0.08
   1   4  -1    5.29    0.08
   0  -4  -1   25.45    0.36
   0  -4   1   24.63    0.35
   0  -4   1   25.55    0.36
   0  -4  -1   25.02    0.35
   0   4   1   24.14    0.36
   0   4   1   24.90    0.37
   0   4  -1   24.70    0.37
   0   4  -1   24.90    0.36
  -1  -4  -1    0.04    0.01
  -1  -4  -1    0.04    0.01
   1  -4   1    0.05    0.01
   1   4   1    0.04    0.01
   1   4   1    0.02    0.01
  -1   4  -1    0.06    0.01
   2  -4   1    2.51    0.05
  -2  -4  -1    2.49    0.05
   2   4   1    2.50    0.04
   2   4   1    2.50    0.05
  -2   4  -1    2.49    0.04
  -3  -4  -1    0.92    0.03
  -3  -4  -1    0.88    0.02
   3  -4   1    0.93    0.03
  -3   4  -1    0.88    0.02
   3   4   1    0.93    0.02
   3   4   1    0.88    0.03
  -4  -4  -1    3.29    0.05
  -4  -4  -1    3.34    0.07
   4   4   1    3.34    0.06
  -4   4  -1    3.23    0.06
  -5  -4  -1    0.04    0.01
  -5   4  -1    0.02    0.01
  -6  -4  -1    0.10    0.02
  -6   4  -1    0.09    0.01
  -7  -4  -1    0.04    0.02
  -7   4  -1    0.03    0.01
  -8  -4  -1    0.13    0.02
  -8   4  -1    0.12    0.02
  -9  -4  -1   -0.02    0.02
  -9   5   1    0.01    0.02
  -8  -5   1    0.37    0.03
  -7  -5   1    0.04    0.02
  -6  -5   1    0.85    0.03
  -6   5   1    0.90    0.03
  -5  -5   1    0.58    0.02
  -5  -5   1    0.54    0.03
  -5   5   1    0.58    0.02
  -4  -5   1    3.15    0.06
  -4  -5   1    3.27    0.07
   4   5  -1    3.22    0.07
  -4   5   1    3.29    0.06
  -3  -5   1    1.98    0.04
  -3  -5   1    1.91    0.04
  -3   5   1    1.97    0.04
   3   5  -1    1.95    0.05
  -3   5   1    1.99    0.05
  -2  -5   1    0.05    0.01
   2  -5  -1    0.05    0.01
   2  -5  -1    0.04    0.00
  -2  -5   1    0.03    0.01
   2   5  -1    0.06    0.01
  -2   5   1    0.05    0.01
  -2   5   1    0.05    0.01
  -1  -5   1    1.83    0.04
   1  -5  -1    1.74    0.03
  -1  -5   1    1.76    0.04
   1  -5  -1    1.84    0.04
   1   5  -1    1.81    0.04
  -1   5   1    1.83    0.04
   1   5  -1    1.82    0.03
  -1   5   1    1.80    0.03
   0  -5   1    1.01    0.02
   0  -5  -1    1.02    0.03
   0  -5   1    1.02    0.03
   0   5   1    1.06    0.03
   0   5   1    1.00    0.02
   0   5  -1    1.02    0.02
   0   5  -1    1.01    0.02
   1  -5   1    9.76    0.15
  -1  -5  -1   10.36    0.15
   1  -5   1   10.19    0.15
  -1  -5  -1   10.23    0.15
   1   5   1   10.17    0.15
   1   5   1   10.48    0.16
  -1   5  -1   10.33    0.16
  -2  -5  -1   15.07    0.23
   2  -5   1   15.16    0.22
  -2  -5  -1   15.37    0.22
   2   5   1   15.30    0.22
   2   5   1   15.33    0.24
  -2   5  -1   15.22    0.23
   3  -5   1    0.94    0.03
  -3  -5  -1    0.91    0.03
  -3  -5  -1    0.94    0.02
  -3   5  -1    0.96    0.02
   3   5   1    0.93    0.02
   3   5   1    0.91    0.03
  -4  -5  -1    1.03    0.03
  -4  -5  -1    1.05    0.03
  -4   5  -1    1.07    0.03
  -5  -5  -1    0.85    0.03
  -5   5  -1    0.81    0.03
  -6  -5  -1    0.10    0.02
  -6   5  -1    0.09    0.01
  -7  -5  -1    0.04    0.02
  -7   5  -1    0.04    0.01
  -8  -5  -1    0.60    0.03
  -8   5  -1    0.59    0.03
  -8  -6   1    0.28    0.03
  -8   6   1    0.32    0.03
  -7  -6   1    0.07    0.02
  -7   6   1    0.07    0.02
  -6  -6   1    0.37    0.03
  -6   6   1    0.47    0.03
  -5  -6   1    1.09    0.04
  -5  -6   1    1.10    0.03
  -5   6   1    1.09    0.03
  -5   6   1    1.12    0.04
  -4  -6   1    2.07    0.05
  -4  -6   1    1.96    0.04
   4   6  -1    2.00    0.05
  -4   6   1    1.92    0.05
  -4   6   1    2.01    0.04
  -3  -6   1    1.01    0.03
  -3  -6   1    0.91    0.03
   3   6  -1    0.91    0.03
  -3   6   1    0.95    0.02
  -3   6   1    0.95    0.03
  -2  -6   1    0.02    0.01
   2  -6  -1    0.01    0.01
  -2  -6   1    0.01    0.01
  -2   6   1    0.00    0.01
  -2   6   1    0.06    0.01
   2   6  -1    0.02    0.01
   2   6  -1    0.02    0.01
   1  -6  -1    0.02    0.01
  -1  -6   1    0.01    0.01
  -1  -6   1    0.02    0.01
   1  -6  -1    0.02    0.00
   1   6  -1    0.00    0.01
  -1   6   1    0.01    0.01
  -1   6   1    0.02    0.01
   1   6  -1    0.02    0.01
   0  -6   1    0.09    0.01
   0  -6  -1    0.09    0.01
   0  -6   1    0.10    0.01
   0  -6  -1    0.10    0.01
   0   6  -1    0.10    0.01
   0   6  -1    0.09    0.01
   0   6   1    0.11    0.01
   0   6   1    0.10    0.01
  -1  -6  -1    1.52    0.03
  -1  -6  -1    1.48    0.03
   1  -6   1    1.52    0.04
  -1   6  -1    1.45    0.03
   1   6   1    1.48    0.03
  -1   6  -1    1.46    0.04
   1   6   1    1.46    0.04
   2  -6   1    2.92    0.06
  -2  -6  -1    2.95    0.05
  -2  -6  -1    2.89    0.06
   2   6   1    2.89    0.05
  -2   6  -1    2.94    0.05
   2   6   1    2.95    0.06
  -3  -6  -1    5.55    0.10
  -3  -6  -1    5.51    0.09
   3  -6   1    5.50    0.10
   3   6   1    5.12    0.09
  -3   6  -1    5.56    0.09
   3   6   1    5.51    0.10
  -4  -6  -1    0.53    0.02
  -4  -6  -1    0.55    0.03
  -4   6  -1    0.55    0.02
  -5  -6  -1    0.01    0.01
  -5   6  -1    0.01    0.01
  -6  -6  -1    1.58    0.05
  -6   6  -1    1.65    0.04
  -7  -6  -1    0.33    0.03
  -7   6  -1    0.32    0.02
  -8  -6  -1    0.02    0.02
  -7  -7   1    0.17    0.02
  -7   7   1    0.20    0.02
  -6  -7   1    0.42    0.03
  -6   7   1    0.36    0.03
  -5  -7   1    0.74    0.03
  -5   7   1    0.69    0.03
   5   7  -1    0.67    0.03
  -4  -7   1    2.99    0.06
  -4  -7   1    3.01    0.07
   4   7  -1    2.83    0.07
  -4   7   1    3.07    0.06
  -4   7   1    2.84    0.07
  -3  -7   1    0.01    0.01
  -3  -7   1    0.01    0.01
   3   7  -1    0.00    0.01
  -3   7   1    0.00    0.01
  -3   7   1    0.01    0.01
  -2  -7   1    2.00    0.04
   2  -7  -1    2.09    0.05
  -2  -7   1    2.08    0.05
  -2   7   1    2.14    0.04
   2   7  -1    2.11    0.05
  -2   7   1    2.10    0.05
   1  -7  -1    0.11    0.01
  -1  -7   1    0.12    0.01
  -1  -7   1    0.12    0.01
  -1   7   1    0.12    0.01
  -1   7   1    0.09    0.01
   1   7  -1    0.13    0.01
   1   7  -1    0.11    0.01
   0  -7   1    4.17    0.08
   0  -7  -1    4.14    0.07
   0  -7  -1    4.11    0.07
   0   7  -1    4.25    0.07
   0   7   1    4.02    0.07
   0   7  -1    4.11    0.08
   0   7   1    4.13    0.07
   1  -7   1    0.00    0.01
  -1  -7  -1    0.01    0.01
  -1  -7  -1    0.01    0.01
  -1   7  -1    0.05    0.01
  -1   7  -1    0.00    0.01
   1   7   1   -0.01    0.01
   1   7   1    0.00    0.01
  -2  -7  -1    9.75    0.15
  -2  -7  -1    9.92    0.16
   2  -7   1    9.83    0.16
  -2   7  -1    9.80    0.16
   2   7   1    9.76    0.16
   2   7   1   10.02    0.15
  -2   7  -1    9.95    0.16
  -3  -7  -1    1.36    0.04
   3  -7   1    1.34    0.04
  -3  -7  -1    1.39    0.03
   3   7   1    1.36    0.04
  -3   7  -1    1.39    0.03
  -4  -7  -1    2.84    0.06
  -4   7  -1    2.91    0.06
   4   7   1    2.70    0.07
  -5  -7  -1    1.49    0.04
  -5   7  -1    1.35    0.04
  -6  -7  -1    0.29    0.02
  -6   7  -1    0.30    0.02
  -7  -7  -1   -0.02    0.01
  -7  -8   1   -0.01    0.02
  -7   8   1    0.01    0.01
  -6  -8   1    0.09    0.02
  -6   8   1    0.08    0.02
  -5  -8   1    0.06    0.02
  -5   8   1    0.09    0.02
   5   8  -1    0.06    0.02
  -4  -8   1    0.13    0.01
  -4  -8   1    0.12    0.02
   4   8  -1    0.12    0.02
  -4   8   1    0.11    0.02
  -3  -8   1    1.76    0.04
  -3  -8   1    1.81    0.04
  -3   8   1    1.76    0.04
  -3   8   1    1.64    0.05
   3   8  -1    1.70    0.05
   2  -8  -1    4.84    0.09
  -2  -8   1    5.01    0.09
  -2  -8   1    4.95    0.09
  -2   8   1    4.84    0.09
  -2   8   1    4.90    0.09
   2   8  -1    4.82    0.09
   1  -8  -1    0.08    0.01
  -1  -8   1    0.09    0.01
   1   8  -1    0.08    0.01
  -1   8   1    0.08    0.01
  -1   8   1    0.08    0.01
   0  -8  -1    7.05    0.12
   0  -8   1    6.97    0.12
   0   8  -1    6.91    0.12
   0   8   1    7.19    0.12
   0   8   1    7.21    0.12
   0   8  -1    7.17    0.12
  -1  -8  -1    3.89    0.07
  -1  -8  -1    3.92    0.07
   1  -8   1    3.75    0.07
  -1   8  -1    3.72    0.07
   1   8   1    3.94    0.08
  -1   8  -1    3.83    0.07
   1   8   1    3.91    0.07
  -2  -8  -1    2.62    0.05
  -2  -8  -1    2.65    0.05
   2  -8   1    2.56    0.06
   2   8   1    2.53    0.06
  -2   8  -1    2.63    0.05
  -2   8  -1    2.58    0.06
   3  -8   1    0.02    0.01
  -3  -8  -1    0.03    0.01
  -3  -8  -1    0.04    0.01
  -3   8  -1    0.03    0.01
   3   8   1    0.03    0.01
  -3   8  -1    0.01    0.01
  -4  -8  -1    1.75    0.05
  -4   8  -1    1.67    0.05
   4   8   1    1.63    0.05
  -4   8  -1    1.68    0.04
  -5  -8  -1    0.09    0.02
  -5   8  -1    0.07    0.02
  -5   8  -1    0.08    0.01
  -6  -8  -1    0.05    0.02
  -6   8  -1    0.02    0.01
  -7  -8  -1    0.00    0.02
  -7   8  -1    0.00    0.02
  -6  -9   1    0.01    0.02
  -6   9   1    0.02    0.02
  -5  -9   1    0.00    0.01
  -5   9   1   -0.01    0.01
   5   9  -1    0.02    0.02
  -4  -9   1    0.02    0.01
  -4  -9   1    0.00    0.01
  -4   9   1    0.04    0.01
   4   9  -1    0.05    0.02
  -3  -9   1    0.08    0.01
  -3  -9   1    0.08    0.01
  -3   9   1    0.09    0.02
   3   9  -1    0.07    0.02
   2  -9  -1    0.52    0.03
  -2  -9   1    0.50    0.02
  -2   9   1    0.50    0.02
  -2   9   1    0.47    0.02
   2   9  -1    0.48    0.03
  -1  -9   1    5.20    0.10
   1  -9  -1    5.09    0.10
  -1   9   1    5.39    0.10
   1   9  -1    5.17    0.10
  -1   9   1    5.44    0.10
   0  -9  -1    1.14    0.04
   0  -9   1    1.14    0.04
   0   9   1    1.11    0.03
   0   9   1    1.14    0.03
   0   9  -1    1.12    0.03
   0   9  -1    1.10    0.03
  -1  -9  -1    0.05    0.01
   1  -9   1    0.05    0.01
  -1   9  -1    0.06    0.01
   1   9   1    0.07    0.01
  -1   9  -1    0.05    0.01
  -2  -9  -1    0.43    0.02
   2  -9   1    0.40    0.02
  -2   9  -1    0.42    0.02
  -2   9  -1    0.45    0.02
   2   9   1    0.43    0.02
  -3  -9  -1    0.08    0.01
   3  -9   1    0.09    0.01
  -3  -9  -1    0.07    0.01
   3   9   1    0.07    0.02
  -3   9  -1    0.08    0.01
  -3   9  -1    0.10    0.02
  -4  -9  -1    0.10    0.01
  -4   9  -1    0.06    0.01
   4   9   1    0.06    0.02
  -4   9  -1    0.06    0.02
  -5  -9  -1    0.47    0.03
  -5   9  -1    0.45    0.03
  -6  -9  -1    0.05    0.02
  -6   9  -1    0.01    0.01
  -6 -10   1    0.18    0.02
  -5 -10   1   -0.02    0.01
   5  10  -1    0.02    0.02
  -5  10   1    0.02    0.01
   4  10  -1    0.00    0.01
  -4  10   1    0.00    0.01
  -3 -10   1    0.08    0.01
   3  10  -1    0.06    0.02
  -3  10   1    0.06    0.02
  -2 -10   1    0.24    0.02
   2 -10  -1    0.27    0.02
  -2  10   1    0.24    0.02
   2  10  -1    0.21    0.02
  -1 -10   1    0.08    0.01
   1 -10  -1    0.08    0.01
  -1  10   1    0.07    0.01
  -1  10   1    0.10    0.02
   1  10  -1    0.09    0.02
   0 -10   1    0.15    0.02
   0 -10  -1    0.16    0.02
   0  10  -1    0.13    0.02
   0  10   1    0.11    0.02
  -1 -10  -1    0.10    0.02
   1 -10   1    0.11    0.01
  -1  10  -1    0.10    0.02
  -1  10  -1    0.11    0.02
   1  10   1    0.09    0.02
   2 -10   1    0.20    0.02
  -2 -10  -1    0.20    0.02
  -2  10  -1    0.20    0.02
   2  10   1    0.19    0.02
  -2  10  -1    0.19    0.02
   3 -10   1    0.03    0.01
  -3  10  -1    0.04    0.01
   3  10   1    0.01    0.01
  -3  10  -1    0.02    0.01
  -4 -10  -1    0.41    0.02
  -4  10  -1    0.41    0.03
   4  10   1    0.37    0.03
  -5 -10  -1    0.28    0.03
  -5  10  -1    0.29    0.03
   4  11  -1    0.27    0.03
  -4  11   1    0.30    0.03
  -3 -11   1    0.04    0.01
  -3  11   1    0.03    0.01
   3  11  -1    0.03    0.02
   2 -11  -1    0.09    0.02
  -2 -11   1    0.08    0.02
   2  11  -1    0.08    0.02
  -2  11   1    0.06    0.02
  -1 -11   1    0.53    0.03
   1 -11  -1    0.55    0.03
  -1  11   1    0.56    0.03
   1  11  -1    0.54    0.03
   0 -11   1    0.66    0.03
   0 -11  -1    0.67    0.03
   0  11   1    0.68    0.03
   0  11  -1    0.68    0.03
   1 -11   1    0.03    0.01
  -1 -11  -1    0.02    0.01
   1  11   1    0.04    0.01
  -1  11  -1    0.04    0.01
   2 -11   1    0.64    0.03
  -2 -11  -1    0.68    0.03
   2  11   1    0.71    0.03
  -2  11  -1    0.71    0.03
  -2  11  -1    0.70    0.03
   3 -11   1    0.31    0.02
   3  11   1    0.35    0.03
  -3  11  -1    0.38    0.03
  -4  11  -1    0.02    0.02
   4  11   1   -0.01    0.01
  -3  12   1    0.47    0.03
  -2 -12   1    0.10    0.02
  -2  12   1    0.17    0.02
   2  12  -1    0.13    0.02
  -1 -12   1    0.05    0.02
   1 -12  -1    0.01    0.01
   1  12  -1    0.05    0.02
   0 -12  -1    0.10    0.02
   0 -12   1    0.10    0.02
   0  12  -1    0.15    0.02
  -1 -12  -1    0.76    0.04
   1 -12   1    0.77    0.04
  -1  12  -1    0.81    0.03
  -2 -12  -1    0.05    0.02
   2  12   1    0.05    0.02
   3  12   1    0.08    0.02
  -3  12  -1    0.09    0.02
  -9   0   2   -0.01    0.01
  -8   0   2    0.02    0.01
  -6   0   2    2.29    0.05
  -5   0   2    0.00    0.01
  -2   0   2 1000.00   15.22
  -1   0   2    0.02    0.00
   1   0  -2    0.02    0.00
   1   0  -2    0.02    0.00
   0   0   2    4.40    0.06
   0   0   2    4.46    0.07
   0   0  -2    4.56    0.07
  -1   0  -2    0.00    0.00
   1   0   2    0.00    0.00
   2   0   2   18.63    0.27
  -2   0  -2   18.78    0.27
  -3   0  -2    0.00    0.01
  -4   0  -2    4.79    0.08
  -5   0  -2    0.00    0.01
  -6   0  -2    0.22    0.02
  -7   0  -2   -0.01    0.01
  -8   0  -2    0.16    0.02
  -9  -1   2    0.02    0.02
  -8  -1   2   -0.02    0.01
  -8   1   2    0.00    0.01
  -7  -1   2    0.02    0.01
  -7   1   2    0.06    0.01
  -6  -1   2    0.16    0.02
  -5  -1   2    0.00    0.01
  -4  -1   2   76.80    1.05
  -3  -1   2    1.75    0.03
  -2  -1   2    1.74    0.03
  -2  -1   2    1.78    0.03
   2   1  -2    1.79    0.03
  -2   1   2    1.75    0.03
  -1  -1   2    4.45    0.07
  -1  -1   2    4.39    0.07
  -1   1   2    4.38    0.07
   1   1  -2    4.51    0.07
   0  -1  -2  281.66    4.56
   0  -1   2  280.94    4.74
   0   1  -2  269.14    4.55
   1  -1   2   10.92    0.15
  -1  -1  -2   10.69    0.16
  -1   1  -2   10.65    0.16
  -1   1  -2   10.45    0.16
   1   1   2   10.73    0.16
  -2  -1  -2    0.91    0.01
   2  -1   2    0.94    0.02
  -2  -1  -2    0.88    0.02
  -2   1  -2    0.92    0.02
  -2   1  -2    0.92    0.02
   2   1   2    0.94    0.02
  -3  -1  -2    4.37    0.07
  -3  -1  -2    4.47    0.06
  -3   1  -2    4.35    0.07
   3   1   2    4.40    0.07
  -4  -1  -2    0.94    0.03
  -4  -1  -2    1.00    0.02
  -4   1  -2    0.99    0.02
  -5  -1  -2    1.42    0.04
  -5   1  -2    1.48    0.04
  -6  -1  -2    0.24    0.02
  -6   1  -2    0.21    0.02
  -7  -1  -2    0.37    0.02
  -7   1  -2    0.34    0.02
  -8  -1  -2    0.44    0.03
  -9  -1  -2    0.01    0.02
  -9   1  -2    0.04    0.02
  -9  -2   2    0.00    0.02
  -8  -2   2    0.31    0.03
  -7  -2   2   -0.01    0.01
  -6  -2   2    4.67    0.08
  -5  -2   2    0.94    0.03
  -4  -2   2    2.51    0.05
  -3  -2   2    0.10    0.01
   3   2  -2    0.12    0.01
  -3   2   2    0.12    0.01
   2  -2  -2    5.19    0.08
  -2  -2   2    5.05    0.08
  -2   2   2    5.11    0.08
  -2   2   2    5.17    0.08
   2   2  -2    5.13    0.08
  -1  -2   2    1.97    0.03
  -1   2   2    1.95    0.04
   0  -2  -2   25.82    0.35
   0  -2   2   25.63    0.35
   0  -2  -2   25.41    0.38
   0   2   2   26.16    0.38
   0   2  -2   25.59    0.38
   0   2   2   26.10    0.37
   1  -2   2    8.62    0.12
  -1  -2  -2    8.57    0.12
  -1  -2  -2    8.49    0.13
  -1   2  -2    8.30    0.13
  -1   2  -2    8.73    0.13
   1   2   2    8.48    0.13
  -2  -2  -2    3.31    0.06
   2  -2   2    3.37    0.05
  -2   2  -2    3.43    0.05
   2   2   2    3.41    0.06
  -2   2  -2    3.36    0.06
  -3  -2  -2    0.05    0.01
  -3  -2  -2    0.06    0.00
  -3   2  -2    0.07    0.01
   3   2   2    0.06    0.01
  -3   2  -2    0.06    0.01
  -4  -2  -2   13.94    0.19
  -4  -2  -2   13.69    0.21
   4   2   2   13.83    0.21
  -4   2  -2   13.75    0.21
  -4   2  -2   14.04    0.22
  -5  -2  -2    1.25    0.04
  -5   2  -2    1.22    0.03
  -5   2  -2    1.25    0.03
  -6  -2  -2    2.75    0.06
  -6   2  -2    2.78    0.06
  -7  -2  -2    0.82    0.03
  -7   2  -2    0.79    0.03
  -8  -2  -2    0.04    0.02
  -8   2  -2    0.05    0.02
  -9  -2  -2    0.00    0.01
  -9   2  -2   -0.02    0.01
  -9  -3   2    0.04    0.02
  -8  -3   2    0.97    0.04
  -7  -3   2    0.08    0.02
  -7   3   2    0.08    0.01
  -6  -3   2    0.61    0.03
  -6  -3   2    0.61    0.02
  -6   3   2    0.62    0.03
  -5  -3   2    0.03    0.01
  -5   3   2    0.03    0.01
  -4  -3   2    0.14    0.01
  -4   3   2    0.15    0.01
  -3  -3   2    0.54    0.02
  -3   3   2    0.55    0.02
   3   3  -2    0.56    0.02
  -3   3   2    0.55    0.02
  -2  -3   2   31.84    0.44
   2  -3  -2   30.90    0.46
  -2   3   2   31.92    0.47
   2   3  -2   33.19    0.47
  -2   3   2   32.10    0.46
  -1  -3   2    0.77    0.02
   1  -3  -2    0.79    0.02
   1   3  -2    0.78    0.02
  -1   3   2    0.77    0.02
  -1   3   2    0.76    0.02
   0  -3  -2   64.79    0.92
   0  -3   2   63.03    0.90
   0  -3  -2   62.18    0.88
   0   3   2   63.27    0.93
   0   3   2   64.59    0.94
  -1  -3  -2    1.51    0.03
   1  -3   2    1.46    0.03
  -1  -3  -2    1.47    0.03
  -1   3  -2    1.48    0.03
   1   3   2    1.48    0.03
   1   3   2    1.48    0.03
  -2  -3  -2    7.81    0.11
   2  -3   2    7.86    0.12
  -2  -3  -2    7.60    0.12
   2   3   2    7.78    0.12
  -2   3  -2    7.55    0.12
  -3  -3  -2    0.00    0.00
   3  -3   2    0.00    0.01
  -3  -3  -2    0.01    0.01
  -3   3  -2    0.00    0.01
  -3   3  -2    0.00    0.00
   3   3   2    0.00    0.01
  -4  -3  -2   10.12    0.14
  -4  -3  -2   10.12    0.16
  -4   3  -2   10.12    0.16
  -4   3  -2   10.29    0.15
   4   3   2   10.51    0.16
  -5  -3  -2    0.12    0.01
  -5   3  -2    0.14    0.01
   5   3   2    0.15    0.01
  -6  -3  -2    2.41    0.06
  -6   3  -2    2.41    0.06
  -7  -3  -2    0.00    0.01
  -7   3  -2    0.02    0.01
  -8  -3  -2    0.04    0.02
  -8   3  -2    0.03    0.01
  -9  -3  -2    0.03    0.02
  -9   3  -2    0.04    0.02
  -9  -4   2    0.03    0.02
  -9   4   2    0.03    0.02
  -8  -4   2    0.08    0.02
  -8   4   2    0.09    0.02
  -7  -4   2    0.11    0.02
  -6  -4   2    0.64    0.02
  -6  -4   2    0.68    0.03
  -6   4   2    0.62    0.02
  -5  -4   2    0.17    0.01
  -5  -4   2    0.15    0.02
  -5   4   2    0.15    0.01
  -4  -4   2    1.65    0.04
  -4  -4   2    1.73    0.04
  -4   4   2    1.65    0.03
  -4   4   2    1.68    0.04
   4   4  -2    1.76    0.05
  -3  -4   2    0.55    0.02
   3   4  -2    0.59    0.02
  -3   4   2    0.59    0.02
  -3   4   2    0.55    0.02
   2  -4  -2   21.31    0.31
  -2  -4   2   21.22    0.30
   2   4  -2   21.78    0.32
   2   4  -2   21.51    0.31
  -2   4   2   21.16    0.31
  -2   4   2   20.82    0.31
   1  -4  -2   17.68    0.25
   1  -4  -2   17.46    0.25
  -1  -4   2   17.38    0.25
   1   4  -2   17.73    0.26
  -1   4   2   17.43    0.26
  -1   4   2   17.62    0.26
   1   4  -2   18.23    0.25
   0  -4   2    6.29    0.09
   0  -4  -2    6.27    0.10
   0  -4   2    6.31    0.10
   0  -4  -2    6.21    0.10
   0   4   2    6.35    0.10
   0   4  -2    6.32    0.10
   0   4   2    6.15    0.10
  -1  -4  -2    5.42    0.09
  -1  -4  -2    5.35    0.08
   1  -4   2    5.36    0.08
  -1   4  -2    5.34    0.09
   1   4   2    5.36    0.09
   1   4   2    5.49    0.09
  -2  -4  -2   30.92    0.45
  -2  -4  -2   31.13    0.43
   2  -4   2   30.94    0.43
   2   4   2   31.07    0.45
   2   4   2   31.84    0.46
  -2   4  -2   30.41    0.45
  -3  -4  -2    1.50    0.03
  -3  -4  -2    1.50    0.04
   3  -4   2    1.52    0.03
   3   4   2    1.48    0.03
  -3   4  -2    1.53    0.03
  -4  -4  -2    0.63    0.03
   4   4   2    0.64    0.02
  -4   4  -2    0.62    0.02
  -5  -4  -2    0.76    0.03
  -5   4  -2    0.76    0.03
  -6  -4  -2    0.12    0.02
  -6   4  -2    0.10    0.01
  -7  -4  -2    0.08    0.02
  -7   4  -2    0.09    0.02
  -8  -4  -2    0.03    0.02
  -8   4  -2    0.02    0.01
  -9   4  -2    0.02    0.01
  -9   5   2   -0.02    0.01
  -8  -5   2    0.00    0.01
  -8   5   2   -0.01    0.01
  -7  -5   2    0.00    0.01
  -7   5   2    0.01    0.01
  -6  -5   2    0.63    0.03
  -6   5   2    0.65    0.03
  -5  -5   2    0.09    0.01
  -5   5   2    0.06    0.01
  -5   5   2    0.11    0.01
  -4  -5   2    0.07    0.01
  -4  -5   2    0.08    0.01
  -4   5   2    0.09    0.01
  -4   5   2    0.09    0.01
   4   5  -2    0.06    0.01
  -3  -5   2    1.72    0.04
  -3  -5   2    1.72    0.04
  -3   5   2    1.70    0.04
   3   5  -2    1.68    0.04
  -3   5   2    1.73    0.03
  -2  -5   2    0.26    0.01
   2  -5  -2    0.21    0.01
  -2  -5   2    0.20    0.01
  -2   5   2    0.20    0.01
   2   5  -2    0.21    0.01
  -2   5   2    0.20    0.01
   2   5  -2    0.21    0.02
   1  -5  -2    0.55    0.01
   1  -5  -2    0.56    0.02
  -1  -5   2    0.53    0.02
  -1  -5   2    0.52    0.02
   1   5  -2    0.55    0.02
  -1   5   2    0.55    0.02
  -1   5   2    0.56    0.02
   1   5  -2    0.57    0.02
   0  -5   2    7.10    0.11
   0  -5  -2    7.01    0.11
   0  -5  -2    7.04    0.11
   0  -5   2    6.87    0.11
   0   5  -2    6.89    0.11
   0   5   2    7.30    0.11
   0   5   2    6.93    0.11
   0   5  -2    6.95    0.11
   1  -5   2   14.85    0.21
  -1  -5  -2   14.88    0.22
  -1  -5  -2   14.77    0.21
   1   5   2   14.92    0.23
   1   5   2   14.83    0.22
  -1   5  -2   14.63    0.22
  -2  -5  -2    7.72    0.11
   2  -5   2    7.62    0.12
  -2  -5  -2    7.57    0.12
   2   5   2    7.57    0.13
   2   5   2    7.67    0.12
  -2   5  -2    7.60    0.12
   3  -5   2    1.41    0.03
  -3  -5  -2    1.42    0.03
  -3  -5  -2    1.37    0.04
  -3   5  -2    1.43    0.03
   3   5   2    1.34    0.03
  -4  -5  -2    0.55    0.02
  -4   5  -2    0.54    0.02
   4   5   2    0.59    0.02
  -5  -5  -2    0.03    0.01
  -5   5  -2    0.04    0.01
  -6  -5  -2    2.00    0.05
  -6   5  -2    2.11    0.05
  -7  -5  -2    0.02    0.01
  -7   5  -2    0.02    0.01
  -8  -5  -2    0.06    0.02
  -8   5  -2    0.03    0.01
  -8  -6   2    0.73    0.04
  -8   6   2    0.74    0.04
  -7  -6   2    0.35    0.03
  -7   6   2    0.36    0.03
  -6  -6   2    0.16    0.02
  -6   6   2    0.13    0.02
  -5  -6   2    0.01    0.01
  -5  -6   2    0.03    0.01
   5   6  -2    0.01    0.01
  -5   6   2    0.02    0.01
  -4  -6   2    1.93    0.05
  -4  -6   2    1.95    0.04
  -4   6   2    1.87    0.05
   4   6  -2    1.95    0.05
  -4   6   2    1.97    0.04
  -3  -6   2    1.02    0.03
  -3  -6   2    1.02    0.03
  -3   6   2    1.03    0.03
  -3   6   2    1.02    0.02
   3   6  -2    1.03    0.03
   2  -6  -2    2.40    0.05
  -2  -6   2    2.40    0.05
  -2  -6   2    2.39    0.05
   2   6  -2    2.51    0.05
  -2   6   2    2.47    0.05
  -2   6   2    2.43    0.04
  -1  -6   2    0.35    0.02
  -1  -6   2    0.38    0.02
   1  -6  -2    0.35    0.02
  -1   6   2    0.36    0.02
  -1   6   2    0.38    0.02
   1   6  -2    0.34    0.02
   1   6  -2    0.38    0.01
   0  -6   2    4.64    0.08
   0  -6  -2    4.67    0.08
   0  -6   2    4.80    0.07
   0  -6  -2    4.80    0.08
   0   6  -2    4.74    0.08
   0   6   2    4.64    0.08
   0   6  -2    4.69    0.08
   0   6   2    4.78    0.08
  -1  -6  -2    0.28    0.02
  -1  -6  -2    0.31    0.01
   1  -6   2    0.28    0.02
   1   6   2    0.28    0.02
  -1   6  -2    0.30    0.02
   1   6   2    0.27    0.02
   2  -6   2    0.15    0.01
  -2  -6  -2    0.16    0.01
  -2  -6  -2    0.15    0.01
   2   6   2    0.15    0.01
  -2   6  -2    0.14    0.01
   2   6   2    0.14    0.01
  -3  -6  -2    3.43    0.07
   3  -6   2    3.51    0.07
  -3  -6  -2    3.40    0.06
   3   6   2    3.48    0.07
  -3   6  -2    3.30    0.06
   3   6   2    3.27    0.06
   4  -6   2   14.51    0.22
  -4  -6  -2   13.82    0.22
  -4   6  -2   14.16    0.22
  -5  -6  -2    0.45    0.03
  -5   6  -2    0.46    0.02
  -6  -6  -2    0.07    0.02
  -6   6  -2    0.10    0.01
  -7  -6  -2    0.11    0.02
  -7   6  -2    0.11    0.02
  -8  -6  -2    0.11    0.02
  -8   6  -2    0.11    0.02
  -7  -7   2    0.17    0.02
  -7   7   2    0.20    0.02
  -6  -7   2    0.93    0.04
  -6   7   2    0.92    0.04
  -5  -7   2    0.43    0.02
  -5  -7   2    0.39    0.02
   5   7  -2    0.42    0.03
  -5   7   2    0.43    0.02
  -4  -7   2   -0.01    0.01
  -4  -7   2    0.00    0.01
   4   7  -2   -0.01    0.01
  -4   7   2    0.00    0.01
  -3  -7   2    0.38    0.02
  -3  -7   2    0.35    0.02
   3   7  -2    0.34    0.02
  -3   7   2    0.35    0.02
  -3   7   2    0.39    0.02
  -2  -7   2    0.27    0.02
  -2  -7   2    0.23    0.02
   2  -7  -2    0.23    0.02
  -2   7   2    0.25    0.01
  -2   7   2    0.25    0.02
   2   7  -2    0.23    0.02
   1  -7  -2    4.63    0.08
  -1  -7   2    4.70    0.08
  -1  -7   2    4.72    0.08
  -1   7   2    4.68    0.08
   1   7  -2    4.65    0.09
   1   7  -2    4.72    0.08
  -1   7   2    4.78    0.08
   0  -7  -2    0.38    0.02
   0  -7  -2    0.42    0.02
   0  -7   2    0.39    0.02
   0   7  -2    0.40    0.02
   0   7   2    0.44    0.02
   0   7  -2    0.39    0.02
   0   7   2    0.40    0.02
  -1  -7  -2    0.95    0.03
  -1  -7  -2    0.91    0.03
   1  -7   2    0.86    0.03
   1   7   2    0.95    0.03
  -1   7  -2    0.92    0.03
   1   7   2    0.92    0.03
  -1   7  -2    0.90    0.03
  -2  -7  -2   15.87    0.23
  -2  -7  -2   15.88    0.24
   2  -7   2   15.57    0.24
   2   7   2   15.32    0.25
   2   7   2   15.96    0.24
  -2   7  -2   15.95    0.24
  -3  -7  -2    4.01    0.08
   3  -7   2    4.01    0.08
  -3  -7  -2    4.12    0.07
   3   7   2    3.92    0.08
  -3   7  -2    3.92    0.07
  -4  -7  -2   -0.01    0.01
   4  -7   2    0.00    0.01
  -4   7  -2    0.00    0.01
  -5  -7  -2    0.45    0.03
  -5   7  -2    0.46    0.02
  -6  -7  -2    0.60    0.03
  -6   7  -2    0.61    0.03
  -7  -7  -2    0.08    0.02
  -7   7  -2    0.10    0.02
  -7  -8   2    0.05    0.02
  -7   8   2    0.06    0.02
  -6  -8   2    0.05    0.02
  -6   8   2    0.00    0.01
  -5  -8   2    0.30    0.02
   5   8  -2    0.25    0.02
  -5   8   2    0.26    0.02
  -4  -8   2    0.07    0.01
  -4  -8   2    0.09    0.01
  -4   8   2    0.09    0.02
   4   8  -2    0.08    0.02
  -3  -8   2    0.01    0.01
  -3  -8   2    0.02    0.01
   3   8  -2    0.02    0.01
  -3   8   2    0.01    0.01
   2  -8  -2    0.39    0.02
  -2  -8   2    0.39    0.02
  -2  -8   2    0.44    0.02
  -2   8   2    0.40    0.02
   2   8  -2    0.37    0.02
  -2   8   2    0.42    0.02
   1  -8  -2    1.01    0.03
  -1  -8   2    1.04    0.03
  -1   8   2    1.06    0.03
  -1   8   2    1.06    0.03
   1   8  -2    0.98    0.03
   0  -8  -2    8.65    0.14
   0  -8   2    8.57    0.14
   0   8   2    8.63    0.14
   0   8  -2    8.83    0.15
   0   8  -2    8.87    0.14
   0   8   2    8.77    0.14
   1  -8   2    9.28    0.15
  -1  -8  -2    9.61    0.15
  -1  -8  -2    9.65    0.15
   1   8   2    9.51    0.16
  -1   8  -2    9.64    0.16
   1   8   2    9.70    0.15
  -1   8  -2    9.43    0.15
  -2  -8  -2    0.14    0.02
   2  -8   2    0.15    0.02
  -2  -8  -2    0.15    0.01
  -2   8  -2    0.16    0.01
  -2   8  -2    0.17    0.02
   2   8   2    0.15    0.02
  -3  -8  -2    0.23    0.02
   3  -8   2    0.23    0.02
  -3  -8  -2    0.26    0.02
  -3   8  -2    0.23    0.02
   3   8   2    0.21    0.02
  -3   8  -2    0.23    0.02
   4  -8   2    0.28    0.02
  -4  -8  -2    0.30    0.02
  -4   8  -2    0.29    0.02
  -5  -8  -2    0.16    0.02
  -5   8  -2    0.17    0.02
  -6  -8  -2    0.08    0.02
  -6   8  -2    0.08    0.01
  -7  -8  -2    0.15    0.02
  -6  -9   2    0.29    0.03
  -6   9   2    0.33    0.03
  -5  -9   2   -0.03    0.01
   5   9  -2   -0.01    0.01
  -5   9   2    0.00    0.01
  -4  -9   2    0.08    0.02
  -4  -9   2    0.07    0.01
  -4   9   2    0.08    0.02
   4   9  -2    0.08    0.02
  -3  -9   2    0.88    0.03
   3   9  -2    0.84    0.04
  -3   9   2    0.85    0.03
   2  -9  -2    4.22    0.09
  -2  -9   2    4.32    0.08
  -2   9   2    4.35    0.08
   2   9  -2    4.06    0.09
  -1  -9   2    0.84    0.03
   1  -9  -2    0.82    0.03
  -1   9   2    0.88    0.03
  -1   9   2    0.84    0.03
   1   9  -2    0.82    0.03
   0  -9  -2    1.09    0.04
   0  -9   2    1.05    0.03
   0   9  -2    1.01    0.03
   0   9   2    1.02    0.03
   0   9   2    1.10    0.03
   1  -9   2    1.06    0.04
  -1  -9  -2    1.12    0.03
   1   9   2    1.12    0.03
  -1   9  -2    1.10    0.03
   1   9   2    1.09    0.04
  -1   9  -2    1.07    0.03
  -2  -9  -2    0.24    0.02
  -2  -9  -2    0.26    0.02
   2  -9   2    0.26    0.02
   2   9   2    0.25    0.02
  -2   9  -2    0.22    0.02
  -2   9  -2    0.23    0.02
   3  -9   2    0.55    0.03
  -3  -9  -2    0.59    0.03
  -3   9  -2    0.56    0.03
  -3   9  -2    0.53    0.02
   3   9   2    0.57    0.03
  -4  -9  -2    0.29    0.02
   4  -9   2    0.29    0.02
  -4   9  -2    0.33    0.02
  -4   9  -2    0.31    0.02
  -5  -9  -2    0.04    0.01
  -5   9  -2    0.05    0.01
  -5   9  -2    0.02    0.01
  -6  -9  -2    0.21    0.02
  -6   9  -2    0.19    0.02
  -6 -10   2    0.05    0.02
  -5  10   2    0.48    0.03
   5  10  -2    0.43    0.03
  -4 -10   2    1.15    0.04
   4  10  -2    1.06    0.04
  -4  10   2    1.09    0.04
  -3 -10   2    0.53    0.03
  -3  10   2    0.51    0.03
   3  10  -2    0.49    0.03
  -2 -10   2    0.01    0.01
   2 -10  -2    0.04    0.01
   2  10  -2    0.01    0.01
  -2  10   2    0.04    0.01
  -1 -10   2    1.00    0.04
   1 -10  -2    1.01    0.04
   1  10  -2    1.02    0.04
  -1  10   2    1.08    0.04
   0 -10   2    0.60    0.03
   0 -10  -2    0.59    0.03
   0  10  -2    0.57    0.03
   0  10   2    0.57    0.03
   0  10   2    0.61    0.03
   1 -10   2    0.07    0.01
  -1 -10  -2    0.07    0.01
  -1  10  -2    0.09    0.01
   1  10   2    0.04    0.01
  -2 -10  -2    0.31    0.02
   2 -10   2    0.29    0.02
   2  10   2    0.29    0.02
  -2  10  -2    0.27    0.02
  -2  10  -2    0.30    0.02
   3 -10   2    0.21    0.02
   3  10   2    0.19    0.02
  -3  10  -2    0.22    0.02
  -3  10  -2    0.25    0.02
  -4 -10  -2    0.22    0.02
   4 -10   2    0.24    0.02
  -4  10  -2    0.25    0.02
  -4  10  -2    0.22    0.02
  -5 -10  -2   -0.02    0.01
  -5  10  -2    0.01    0.02
  -4  11   2    0.14    0.02
   4  11  -2    0.14    0.02
  -3 -11   2    0.19    0.02
   3  11  -2    0.21    0.02
  -3  11   2    0.22    0.02
  -2 -11   2    0.12    0.02
  -2  11   2    0.13    0.02
   2  11  -2    0.12    0.02
  -1 -11   2    0.01    0.01
   1 -11  -2    0.00    0.01
  -1  11   2    0.01    0.01
   1  11  -2    0.00    0.01
   0 -11   2    0.07    0.01
   0 -11  -2    0.07    0.02
   0  11  -2    0.08    0.02
  -1 -11  -2    0.07    0.02
   1 -11   2    0.08    0.02
  -1  11  -2    0.11    0.02
  -2 -11  -2    0.01    0.01
   2 -11   2    0.02    0.01
   2  11   2    0.00    0.01
  -2  11  -2    0.02    0.01
   3 -11   2    0.05    0.02
  -3  11  -2    0.09    0.02
   3  11   2    0.07    0.02
  -3  11  -2    0.07    0.02
   4 -11   2    0.09    0.02
  -4  11  -2    0.08    0.02
  -3 -12   2    0.37    0.03
  -2 -12   2    0.19    0.02
  -2  12   2    0.18    0.02
   2  12  -2    0.17    0.02
  -1 -12   2    0.10    0.02
   1 -12  -2    0.06    0.02
   1  12  -2    0.09    0.02
   0 -12   2    0.01    0.01
   0 -12  -2    0.00    0.01
   0  12  -2    0.01    0.02
   1 -12   2   -0.01    0.01
  -1 -12  -2   -0.02    0.01
  -1  12  -2    0.01    0.01
  -2  12  -2    0.24    0.02
   3  12   2    0.02    0.02
  -9   0   3    0.01    0.01
  -7   0   3    0.02    0.01
  -6   0   3   -0.01    0.01
  -5   0   3    0.00    0.01
  -4   0   3   -0.01    0.01
  -3   0   3    2.60    0.04
  -2   0   3    0.00    0.00
   1   0  -3    0.39    0.01
  -1   0   3    0.37    0.01
   1   0  -3    0.39    0.01
   0   0  -3    0.00    0.00
   0   0  -3    0.00    0.00
   0   0   3    0.01    0.00
   0   0   3    0.00    0.00
   1   0   3    0.12    0.01
  -1   0  -3    0.12    0.01
   1   0   3    0.11    0.00
  -2   0  -3    0.00    0.00
   2   0   3    0.01    0.01
   3   0   3    8.97    0.14
  -3   0  -3    9.16    0.14
  -4   0  -3    0.00    0.01
  -5   0  -3    1.46    0.04
  -6   0  -3    0.01    0.01
  -7   0  -3    0.43    0.02
  -9  -1   3    0.01    0.01
  -8  -1   3    0.42    0.03
  -7  -1   3    0.01    0.01
  -7   1   3    0.03    0.01
  -6  -1   3    5.66    0.10
  -5  -1   3    0.18    0.01
  -4  -1   3   19.62    0.28
  -4   1   3   19.89    0.29
  -3  -1   3    0.03    0.00
  -3  -1   3    0.02    0.01
  -3   1   3    0.03    0.01
  -2  -1   3    8.90    0.13
  -2   1   3    8.76    0.13
   2   1  -3    9.20    0.14
  -1  -1   3    3.88    0.06
  -1  -1   3    4.03    0.06
  -1   1   3    3.94    0.06
   1   1  -3    4.05    0.06
   0  -1   3   35.14    0.51
   0  -1  -3   34.60    0.51
   0  -1   3   35.47    0.49
   0   1  -3   35.36    0.52
   0   1   3   34.17    0.50
   0   1  -3   35.54    0.51
   1  -1   3    0.82    0.02
   1  -1   3    0.84    0.02
  -1  -1  -3    0.83    0.02
  -1   1  -3    0.82    0.02
  -1   1  -3    0.84    0.02
  -2  -1  -3    4.53    0.07
   2  -1   3    4.67    0.07
   2  -1   3    4.47    0.08
  -2   1  -3    4.52    0.08
   2   1   3    4.57    0.07
  -2   1  -3    4.56    0.07
  -3  -1  -3    0.29    0.01
   3   1   3    0.30    0.01
  -3   1  -3    0.30    0.01
  -4  -1  -3    0.02    0.01
  -4   1  -3    0.03    0.01
   4   1   3    0.02    0.01
  -5  -1  -3    0.10    0.01
  -5   1  -3    0.12    0.01
  -6  -1  -3    2.74    0.06
  -6   1  -3    2.72    0.06
  -7  -1  -3    0.32    0.02
  -8  -1  -3    0.07    0.02
  -8   1  -3    0.12    0.02
  -9   1  -3    0.06    0.02
  -9  -2   3    0.00    0.01
  -8  -2   3    0.85    0.04
  -6  -2   3   10.40    0.16
  -5  -2   3    0.00    0.01
  -5   2   3    0.00    0.01
  -4  -2   3   13.45    0.19
  -4  -2   3   13.09    0.19
  -4   2   3   13.34    0.20
  -3  -2   3    4.59    0.07
  -3  -2   3    4.77    0.08
   3   2  -3    4.66    0.08
  -3   2   3    4.72    0.08
  -3   2   3    4.65    0.07
   2  -2  -3    4.09    0.07
  -2  -2   3    4.06    0.07
  -2   2   3    4.02    0.07
   2   2  -3    4.19    0.07
  -2   2   3    4.18    0.06
   1  -2  -3    7.16    0.11
  -1  -2   3    7.24    0.11
  -1   2   3    7.02    0.11
   1   2  -3    7.04    0.11
  -1   2   3    7.37    0.11
   0  -2  -3    7.69    0.11
   0  -2   3    7.67    0.11
   0   2  -3    7.95    0.12
   0   2   3    7.72    0.12
  -1  -2  -3    2.02    0.04
   1  -2   3    2.01    0.03
  -1   2  -3    1.99    0.04
  -1   2  -3    2.09    0.03
   1   2   3    2.03    0.04
   2  -2   3    0.84    0.02
  -2  -2  -3    0.80    0.02
  -2  -2  -3    0.85    0.01
  -2   2  -3    0.82    0.02
   2   2   3    0.84    0.02
  -2   2  -3    0.82    0.02
   3  -2   3    2.54    0.04
  -3  -2  -3    2.58    0.05
  -3   2  -3    2.64    0.04
  -3   2  -3    2.68    0.05
   3   2   3    2.62    0.05
  -4  -2  -3    5.61    0.10
  -4   2  -3    5.82    0.10
  -4   2  -3    5.69    0.09
   4   2   3    5.77    0.10
  -5  -2  -3    0.00    0.01
  -5   2  -3    0.00    0.01
  -5   2  -3   -0.01    0.01
   5   2   3    0.00    0.01
  -6  -2  -3    0.04    0.01
  -6   2  -3    0.04    0.01
  -7  -2  -3    0.07    0.01
  -7   2  -3    0.06    0.01
  -8  -2  -3    0.16    0.02
  -8   2  -3    0.18    0.02
  -9  -2  -3    0.01    0.02
  -9   2  -3    0.00    0.01
  -9  -3   3    0.04    0.02
  -8  -3   3    0.52    0.03
  -8   3   3    0.57    0.03
  -7  -3   3    0.06    0.02
  -7   3   3    0.06    0.01
  -6  -3   3    0.77    0.03
  -6   3   3    0.77    0.03
  -6   3   3    0.79    0.03
  -5  -3   3    3.49    0.06
  -5   3   3    3.50    0.07
  -5   3   3    3.48    0.06
  -4  -3   3    8.26    0.13
  -4   3   3    8.30    0.13
   4   3  -3    8.29    0.14
  -4   3   3    8.26    0.13
  -3  -3   3    0.72    0.02
   3   3  -3    0.74    0.02
  -3   3   3    0.72    0.02
  -3   3   3    0.74    0.02
   2  -3  -3    0.71    0.02
  -2  -3   3    0.68    0.02
  -2   3   3    0.68    0.02
  -2   3   3    0.76    0.01
   2   3  -3    0.72    0.02
   1  -3  -3    8.70    0.13
  -1  -3   3    8.60    0.13
   1   3  -3    8.65    0.13
  -1   3   3    8.51    0.13
  -1   3   3    8.98    0.13
   0  -3  -3   24.14    0.35
   0  -3   3   23.58    0.33
   0   3  -3   24.47    0.35
   0   3   3   24.44    0.35
   0   3   3   23.87    0.35
  -1  -3  -3   18.91    0.26
  -1  -3  -3   18.83    0.27
   1  -3   3   18.89    0.26
  -1   3  -3   18.60    0.28
   1   3   3   18.73    0.27
  -2  -3  -3   19.73    0.29
   2  -3   3   20.05    0.28
  -2  -3  -3   19.79    0.27
  -2   3  -3   19.79    0.29
   2   3   3   19.34    0.29
  -2   3  -3   20.18    0.29
  -3  -3  -3    3.13    0.06
   3  -3   3    3.17    0.06
  -3  -3  -3    3.30    0.05
  -3   3  -3    3.08    0.06
  -3   3  -3    3.22    0.05
   3   3   3    3.27    0.06
  -4  -3  -3    0.32    0.02
  -4   3  -3    0.33    0.02
   4   3   3    0.33    0.02
  -5  -3  -3    0.25    0.02
   5   3   3    0.27    0.02
  -5   3  -3    0.27    0.02
  -6  -3  -3    0.07    0.01
  -6   3  -3    0.07    0.01
  -7  -3  -3   -0.02    0.01
  -7   3  -3   -0.01    0.01
  -8  -3  -3    0.05    0.02
  -8   3  -3    0.04    0.02
  -9  -3  -3    0.05    0.02
  -9   3  -3    0.02    0.02
  -9  -4   3   -0.01    0.01
  -8  -4   3    0.00    0.01
  -8   4   3    0.00    0.01
  -7  -4   3    0.04    0.02
  -7   4   3    0.03    0.01
  -6  -4   3    0.02    0.01
  -6  -4   3    0.04    0.01
  -6   4   3    0.03    0.01
  -5  -4   3    0.12    0.01
  -5   4   3    0.13    0.01
  -5   4   3    0.15    0.02
  -4  -4   3    0.94    0.03
   4   4  -3    0.94    0.03
  -4   4   3    0.98    0.03
  -4   4   3    0.94    0.02
  -3  -4   3    6.36    0.10
  -3   4   3    6.29    0.10
   3   4  -3    6.47    0.11
  -3   4   3    6.36    0.11
  -2  -4   3   22.72    0.32
   2  -4  -3   22.83    0.33
  -2   4   3   23.11    0.34
  -2   4   3   22.81    0.34
   2   4  -3   23.49    0.34
   2   4  -3   23.36    0.34
   1  -4  -3    0.59    0.02
  -1  -4   3    0.53    0.02
  -1   4   3    0.56    0.02
   1   4  -3    0.59    0.02
  -1   4   3    0.57    0.01
   0  -4   3   29.09    0.41
   0  -4  -3   28.96    0.41
   0  -4  -3   29.00    0.42
   0   4   3   29.82    0.43
   0   4  -3   29.65    0.43
   0   4   3   29.36    0.42
  -1  -4  -3    0.14    0.01
  -1  -4  -3    0.15    0.01
   1  -4   3    0.15    0.01
  -1   4  -3    0.14    0.01
   1   4   3    0.14    0.01
   1   4   3    0.16    0.01
  -2  -4  -3   18.16    0.25
   2  -4   3   18.44    0.26
  -2  -4  -3   18.07    0.27
  -2   4  -3   18.01    0.27
   2   4   3   18.16    0.27
   3  -4   3    2.15    0.04
  -3  -4  -3    2.17    0.04
  -3  -4  -3    2.11    0.04
   3   4   3    2.08    0.04
  -3   4  -3    2.08    0.04
  -4  -4  -3    0.28    0.02
   4  -4   3    0.30    0.02
  -4   4  -3    0.32    0.02
   4   4   3    0.29    0.02
  -5  -4  -3    0.12    0.01
   5   4   3    0.14    0.01
  -5   4  -3    0.14    0.01
  -6  -4  -3    0.34    0.02
  -6   4  -3    0.32    0.02
  -7  -4  -3    0.00    0.01
  -7   4  -3    0.02    0.01
  -8  -4  -3    0.35    0.03
  -8   4  -3    0.30    0.02
  -9   4  -3    0.06    0.02
  -9   5   3    0.01    0.02
  -8  -5   3    0.04    0.02
  -8   5   3    0.07    0.02
  -7  -5   3    0.07    0.02
  -7   5   3    0.10    0.02
  -6  -5   3    0.39    0.02
  -6  -5   3    0.38    0.03
  -6   5   3    0.40    0.02
  -5  -5   3    0.19    0.02
  -5  -5   3    0.19    0.02
   5   5  -3    0.19    0.02
  -5   5   3    0.22    0.02
  -4  -5   3    0.09    0.01
   4   5  -3    0.08    0.01
  -4   5   3    0.11    0.01
  -3  -5   3    0.51    0.02
   3  -5  -3    0.51    0.02
  -3   5   3    0.52    0.02
   3   5  -3    0.55    0.02
  -3   5   3    0.50    0.01
  -2  -5   3    9.10    0.14
   2  -5  -3    8.89    0.14
  -2   5   3    9.11    0.14
  -2   5   3    8.90    0.14
   2   5  -3    9.33    0.13
   2   5  -3    9.09    0.15
   1  -5  -3    2.54    0.05
   1  -5  -3    2.49    0.04
  -1  -5   3    2.46    0.05
   1   5  -3    2.52    0.05
  -1   5   3    2.56    0.04
   1   5  -3    2.52    0.04
  -1   5   3    2.55    0.05
   0  -5  -3   20.00    0.28
   0  -5   3   20.02    0.29
   0  -5   3   20.03    0.28
   0  -5  -3   20.20    0.29
   0   5  -3   19.72    0.30
   0   5   3   20.45    0.30
   0   5   3   20.05    0.29
   1  -5   3    1.27    0.03
  -1  -5  -3    1.25    0.03
  -1  -5  -3    1.29    0.03
  -1   5  -3    1.28    0.03
   1   5   3    1.27    0.03
   1   5   3    1.29    0.03
   2  -5   3    1.58    0.04
  -2  -5  -3    1.56    0.03
  -2  -5  -3    1.55    0.04
   2   5   3    1.53    0.04
  -2   5  -3    1.49    0.03
   2   5   3    1.55    0.03
  -3  -5  -3    0.40    0.02
   3  -5   3    0.43    0.02
  -3  -5  -3    0.40    0.02
   3   5   3    0.39    0.02
  -3   5  -3    0.40    0.02
  -4  -5  -3    1.28    0.04
   4  -5   3    1.25    0.03
  -4   5  -3    1.26    0.03
   4   5   3    1.24    0.03
  -5  -5  -3    0.02    0.01
  -5   5  -3    0.00    0.01
  -6  -5  -3    1.10    0.04
  -6   5  -3    1.21    0.04
  -7  -5  -3    0.32    0.02
  -7   5  -3    0.33    0.02
  -8  -5  -3    0.04    0.02
  -8   5  -3    0.03    0.01
  -8  -6   3    0.04    0.02
  -8   6   3    0.04    0.02
  -7  -6   3    0.01    0.01
  -7   6   3    0.01    0.01
  -6  -6   3    0.11    0.02
  -6   6   3    0.15    0.02
  -5  -6   3    0.21    0.02
  -5  -6   3    0.20    0.02
  -5   6   3    0.19    0.02
   5   6  -3    0.23    0.02
  -4  -6   3    0.56    0.03
  -4  -6   3    0.55    0.02
   4   6  -3    0.62    0.03
  -4   6   3    0.60    0.03
  -3  -6   3    0.81    0.03
  -3  -6   3    0.87    0.03
  -3   6   3    0.84    0.03
   3   6  -3    0.85    0.03
  -2  -6   3    0.03    0.01
  -2  -6   3    0.03    0.01
   2  -6  -3    0.06    0.01
  -2   6   3    0.05    0.01
  -2   6   3    0.04    0.01
   2   6  -3    0.03    0.01
   1  -6  -3    1.09    0.03
  -1  -6   3    1.07    0.03
   1  -6  -3    1.08    0.02
  -1  -6   3    1.10    0.03
  -1   6   3    1.13    0.03
   1   6  -3    1.11    0.03
  -1   6   3    1.11    0.03
   1   6  -3    1.14    0.03
   0  -6  -3    0.03    0.01
   0  -6   3    0.01    0.01
   0  -6   3    0.01    0.01
   0  -6  -3    0.03    0.01
   0   6  -3    0.01    0.01
   0   6   3    0.01    0.01
   0   6   3    0.04    0.01
  -1  -6  -3    1.75    0.04
   1  -6   3    1.78    0.04
  -1  -6  -3    1.74    0.04
   1   6   3    1.73    0.04
   1   6   3    1.81    0.04
  -1   6  -3    1.71    0.04
  -2  -6  -3    0.11    0.01
  -2  -6  -3    0.11    0.01
   2  -6   3    0.12    0.01
   2   6   3    0.11    0.01
  -2   6  -3    0.10    0.01
   2   6   3    0.10    0.01
  -3  -6  -3    0.89    0.03
   3  -6   3    0.94    0.03
  -3   6  -3    0.89    0.03
   3   6   3    0.89    0.03
  -4  -6  -3    1.93    0.05
   4  -6   3    1.97    0.05
  -4   6  -3    1.94    0.04
  -5  -6  -3    0.99    0.03
  -5   6  -3    1.02    0.03
  -6  -6  -3    0.01    0.01
  -6   6  -3    0.00    0.01
  -7  -6  -3    0.10    0.02
  -7   6  -3    0.10    0.02
  -8   6  -3   -0.03    0.01
  -7  -7   3    0.11    0.02
  -7   7   3    0.09    0.02
  -6  -7   3    0.13    0.02
  -6   7   3    0.12    0.02
  -5  -7   3    0.01    0.01
  -5  -7   3    0.01    0.01
   5   7  -3    0.03    0.01
  -5   7   3    0.02    0.01
  -4  -7   3    0.01    0.01
  -4  -7   3    0.02    0.01
  -4   7   3   -0.01    0.01
   4   7  -3    0.01    0.01
  -3  -7   3    0.04    0.01
  -3  -7   3    0.04    0.01
   3   7  -3    0.03    0.01
  -3   7   3    0.02    0.01
  -2  -7   3    1.57    0.04
  -2  -7   3    1.54    0.04
   2   7  -3    1.48    0.04
  -2   7   3    1.53    0.04
  -2   7   3    1.60    0.03
   1  -7  -3    0.85    0.03
  -1  -7   3    0.80    0.03
   1   7  -3    0.88    0.03
  -1   7   3    0.86    0.03
  -1   7   3    0.88    0.03
   0  -7   3    8.05    0.13
   0  -7  -3    8.47    0.13
   0  -7  -3    8.50    0.13
   0   7  -3    8.41    0.13
   0   7  -3    8.20    0.14
   0   7   3    8.39    0.14
   0   7   3    8.34    0.13
  -1  -7  -3    0.27    0.02
  -1  -7  -3    0.27    0.02
   1  -7   3    0.26    0.02
   1   7   3    0.30    0.02
  -1   7  -3    0.27    0.02
   1   7   3    0.28    0.02
  -2  -7  -3    5.93    0.10
   2  -7   3    5.98    0.10
  -2  -7  -3    6.06    0.10
   2   7   3    5.91    0.11
  -2   7  -3    5.92    0.10
   2   7   3    5.98    0.10
  -3  -7  -3    1.76    0.04
   3  -7   3    1.68    0.04
  -3   7  -3    1.78    0.04
   3   7   3    1.66    0.04
  -4  -7  -3    1.35    0.04
   4  -7   3    1.35    0.04
  -4   7  -3    1.28    0.03
  -5  -7  -3    0.07    0.02
  -5   7  -3    0.07    0.01
  -6  -7  -3    0.11    0.02
  -6   7  -3    0.11    0.02
  -7  -7  -3   -0.02    0.01
  -7   7  -3   -0.03    0.01
  -7  -8   3    0.04    0.02
  -7   8   3    0.02    0.02
  -6  -8   3    0.05    0.02
  -6   8   3    0.06    0.01
  -5  -8   3    0.31    0.02
  -5  -8   3    0.32    0.02
   5   8  -3    0.30    0.03
  -5   8   3    0.26    0.02
  -4  -8   3    0.83    0.03
  -4  -8   3    0.73    0.03
  -4   8   3    0.74    0.03
   4   8  -3    0.78    0.03
  -3  -8   3    0.04    0.01
  -3  -8   3    0.06    0.01
   3   8  -3    0.06    0.01
  -3   8   3    0.06    0.01
  -2  -8   3    1.90    0.04
   2   8  -3    1.86    0.05
  -2   8   3    1.77    0.05
  -1  -8   3    2.29    0.05
   1  -8  -3    2.33    0.05
   1   8  -3    2.19    0.05
  -1   8   3    2.25    0.05
  -1   8   3    2.37    0.05
   0  -8   3    5.98    0.11
   0  -8  -3    6.29    0.11
   0   8  -3    6.20    0.11
   0   8   3    6.37    0.11
   0   8  -3    6.24    0.11
   0   8   3    6.29    0.11
   1  -8   3    0.11    0.01
  -1  -8  -3    0.10    0.01
  -1  -8  -3    0.12    0.01
   1   8   3    0.13    0.01
  -1   8  -3    0.14    0.02
  -1   8  -3    0.12    0.01
   1   8   3    0.11    0.02
  -2  -8  -3    3.83    0.07
  -2  -8  -3    3.88    0.07
   2  -8   3    3.80    0.08
  -2   8  -3    3.78    0.07
   2   8   3    3.85    0.08
   2   8   3    3.95    0.07
   3  -8   3    0.09    0.01
  -3  -8  -3    0.11    0.01
  -3   8  -3    0.10    0.01
   3   8   3    0.09    0.02
  -4  -8  -3    0.01    0.01
   4  -8   3    0.02    0.01
  -4   8  -3    0.01    0.01
  -5  -8  -3    0.01    0.01
  -5   8  -3    0.01    0.01
  -6  -8  -3    0.10    0.02
  -6   8  -3    0.08    0.01
  -7   8  -3   -0.04    0.01
  -6  -9   3    0.01    0.02
   6   9  -3    0.01    0.02
  -6   9   3    0.02    0.01
  -5  -9   3    0.05    0.02
  -5  -9   3    0.08    0.01
   5   9  -3    0.06    0.02
  -5   9   3    0.03    0.02
  -4  -9   3    0.05    0.02
  -4  -9   3    0.07    0.01
  -4   9   3    0.07    0.02
   4   9  -3    0.07    0.02
  -3  -9   3    2.07    0.05
  -3   9   3    2.11    0.05
   3   9  -3    2.02    0.06
  -2  -9   3    0.99    0.03
   2   9  -3    0.95    0.03
  -2   9   3    0.99    0.03
  -1  -9   3    0.32    0.02
   1  -9  -3    0.35    0.02
   1   9  -3    0.31    0.02
  -1   9   3    0.35    0.02
   0  -9   3    0.42    0.02
   0  -9  -3    0.43    0.02
   0   9  -3    0.40    0.02
   0   9   3    0.43    0.02
   0   9   3    0.41    0.02
   1  -9   3    0.20    0.02
  -1  -9  -3    0.20    0.02
  -1   9  -3    0.18    0.02
   1   9   3    0.17    0.02
   1   9   3    0.16    0.02
  -1   9  -3    0.18    0.02
  -2  -9  -3    0.01    0.01
   2  -9   3    0.00    0.01
  -2  -9  -3    0.00    0.01
   2   9   3    0.01    0.01
  -2   9  -3    0.00    0.01
  -2   9  -3    0.01    0.01
   3  -9   3    1.03    0.04
  -3  -9  -3    1.11    0.03
   3   9   3    1.14    0.04
  -3   9  -3    1.05    0.04
  -3   9  -3    1.08    0.03
   4  -9   3    0.02    0.01
  -4  -9  -3   -0.01    0.01
  -4   9  -3   -0.01    0.01
  -5  -9  -3    0.00    0.01
  -5   9  -3   -0.01    0.01
  -6  -9  -3    0.00    0.01
  -6   9  -3   -0.03    0.01
  -6 -10   3    0.08    0.02
  -5  10   3    0.04    0.02
   5  10  -3    0.05    0.02
  -4 -10   3    0.05    0.01
   4  10  -3    0.04    0.02
  -4  10   3    0.04    0.01
  -3 -10   3    0.20    0.02
  -3  10   3    0.20    0.02
   3  10  -3    0.24    0.02
  -2 -10   3    0.01    0.01
  -2  10   3   -0.01    0.01
   2  10  -3    0.01    0.01
  -1 -10   3    0.09    0.02
   1 -10  -3    0.09    0.02
   1  10  -3    0.10    0.02
  -1  10   3    0.06    0.01
   0 -10  -3    0.34    0.02
   0 -10   3    0.39    0.02
   0  10  -3    0.36    0.02
   0  10   3    0.37    0.02
   1 -10   3    0.04    0.01
  -1 -10  -3    0.05    0.01
  -1  10  -3    0.04    0.01
   2 -10   3    0.38    0.02
   2  10   3    0.40    0.03
  -2  10  -3    0.42    0.02
  -2  10  -3    0.42    0.02
   3 -10   3    0.23    0.02
  -3  10  -3    0.27    0.02
  -3  10  -3    0.27    0.02
   3  10   3    0.25    0.02
  -4 -10  -3   -0.02    0.01
   4 -10   3    0.00    0.01
  -4  10  -3   -0.02    0.01
  -4  10  -3   -0.01    0.01
  -5 -10  -3    0.06    0.02
  -5  10  -3    0.07    0.02
  -5  10  -3    0.10    0.02
  -4 -11   3    0.08    0.02
  -4  11   3    0.06    0.02
  -3 -11   3    0.05    0.02
  -3  11   3    0.06    0.02
   3  11  -3    0.08    0.02
  -2 -11   3    0.52    0.03
   2  11  -3    0.51    0.03
  -2  11   3    0.57    0.03
   1 -11  -3   -0.01    0.01
  -1 -11   3    0.03    0.01
  -1  11   3    0.02    0.01
   1  11  -3    0.02    0.01
   0 -11  -3    0.31    0.02
   0 -11   3    0.27    0.02
   0  11  -3    0.29    0.02
  -1 -11  -3    0.36    0.02
   1 -11   3    0.33    0.02
  -1  11  -3    0.37    0.02
   2 -11   3    0.14    0.02
  -2  11  -3    0.12    0.02
   3 -11   3    0.02    0.02
   3  11   3    0.03    0.02
  -3  11  -3    0.04    0.01
  -3  11  -3    0.03    0.02
  -4  11  -3    0.36    0.02
  -4  11  -3    0.36    0.03
  -2 -12   3    0.02    0.01
  -2  12   3    0.01    0.01
  -1 -12   3    0.22    0.02
   1  12  -3    0.22    0.02
   0 -12   3    0.17    0.02
   0 -12  -3    0.11    0.02
   0  12  -3    0.16    0.02
  -1 -12  -3    0.14    0.02
  -1  12  -3    0.10    0.02
  -2  12  -3    0.03    0.01
  -9   0   4    0.00    0.01
  -7   0   4    0.00    0.01
  -6   0   4    0.03    0.01
  -5   0   4   -0.01    0.01
  -5   0   4    0.00    0.01
  -4   0   4   17.89    0.26
  -4   0   4   18.07    0.26
  -3   0   4    0.00    0.00
  -3   0   4    0.00    0.01
  -2   0   4   28.57    0.40
   2   0  -4   29.72    0.42
  -2   0   4   28.85    0.41
   1   0  -4    0.00    0.00
  -1   0   4    0.00    0.00
   1   0  -4    0.01    0.00
  -1   0   4    0.00    0.00
   0   0  -4    3.66    0.06
   0   0   4    3.65    0.06
   0   0   4    3.64    0.06
  -1   0  -4    0.01    0.00
   1   0   4    0.01    0.00
  -1   0  -4    0.00    0.00
   1   0   4    0.00    0.01
   2   0   4    1.86    0.03
  -2   0  -4    1.79    0.03
   2   0   4    1.75    0.04
   3   0   4   -0.01    0.01
  -3   0  -4    0.00    0.01
  -4   0  -4    0.91    0.02
  -5   0  -4    0.00    0.01
  -6   0  -4    0.05    0.01
  -7   0  -4    0.02    0.01
  -9  -1   4    0.00    0.02
  -8   1   4    0.25    0.02
  -7  -1   4    0.06    0.01
  -7   1   4    0.07    0.01
  -6  -1   4    1.34    0.04
  -6   1   4    1.37    0.04
  -5  -1   4    0.19    0.02
  -5   1   4    0.17    0.01
  -4  -1   4    0.53    0.02
  -4  -1   4    0.53    0.02
  -4   1   4    0.54    0.02
  -3  -1   4    0.22    0.01
  -3  -1   4    0.21    0.01
   3   1  -4    0.21    0.01
  -3   1   4    0.23    0.01
  -2  -1   4    0.06    0.00
  -2  -1   4    0.05    0.01
   2  -1  -4    0.05    0.01
   2   1  -4    0.05    0.01
  -2   1   4    0.06    0.01
  -1  -1   4   12.20    0.18
  -1  -1   4   12.70    0.18
   1   1  -4   12.48    0.18
  -1   1   4   12.35    0.18
   1   1  -4   12.46    0.18
   0  -1  -4    6.80    0.10
   0  -1   4    6.81    0.10
   0  -1   4    6.80    0.10
   0   1   4    6.69    0.10
   0   1  -4    6.87    0.10
   0   1  -4    6.91    0.10
  -1  -1  -4    2.83    0.05
   1  -1   4    2.88    0.05
   1  -1   4    2.89    0.04
  -1   1  -4    2.80    0.05
   1   1   4    2.84    0.05
   1   1   4    2.92    0.04
  -1   1  -4    2.85    0.04
   2  -1   4    2.78    0.04
  -2  -1  -4    2.63    0.05
   2  -1   4    2.57    0.05
   2   1   4    2.65    0.05
  -2   1  -4    2.59    0.04
  -2   1  -4    2.70    0.05
   3  -1   4    5.01    0.07
  -3  -1  -4    4.85    0.08
  -3   1  -4    5.08    0.08
  -3   1  -4    4.98    0.09
   3   1   4    5.04    0.09
  -4  -1  -4    0.26    0.02
  -4   1  -4    0.28    0.01
  -4   1  -4    0.25    0.02
  -5  -1  -4    2.43    0.05
  -5   1  -4    2.44    0.05
  -6  -1  -4    0.55    0.02
  -6   1  -4    0.55    0.02
  -7  -1  -4    0.37    0.02
  -7   1  -4    0.38    0.02
  -8  -1  -4    0.05    0.02
  -8   1  -4    0.04    0.02
  -9   1  -4    0.04    0.02
  -9  -2   4    0.01    0.02
  -8   2   4    0.44    0.03
  -7  -2   4    0.02    0.01
  -7   2   4    0.03    0.01
  -6  -2   4    0.72    0.03
  -6   2   4    0.75    0.03
  -5  -2   4    0.69    0.03
  -5   2   4    0.70    0.02
  -4  -2   4    2.91    0.06
   4   2  -4    2.93    0.06
  -4   2   4    2.89    0.06
  -3  -2   4    1.73    0.04
   3   2  -4    1.69    0.04
  -3   2   4    1.74    0.04
  -3   2   4    1.71    0.03
  -2  -2   4    3.08    0.05
   2  -2  -4    2.93    0.05
  -2  -2   4    2.93    0.05
  -2   2   4    2.90    0.05
  -2   2   4    2.92    0.05
   2   2  -4    2.92    0.05
  -1  -2   4    0.30    0.01
  -1  -2   4    0.31    0.01
   1   2  -4    0.28    0.01
  -1   2   4    0.30    0.01
   0  -2  -4   36.91    0.54
   0  -2   4   38.07    0.52
   0  -2   4   37.50    0.54
   0   2  -4   37.82    0.56
   0   2   4   37.93    0.54
   0   2  -4   37.87    0.54
  -1  -2  -4    0.41    0.01
   1  -2   4    0.40    0.01
  -1   2  -4    0.40    0.01
   2  -2   4   38.03    0.54
  -2  -2  -4   38.56    0.55
  -2   2  -4   37.68    0.55
  -2   2  -4   38.67    0.56
   2   2   4   38.48    0.55
  -3  -2  -4    3.09    0.06
   3  -2   4    3.18    0.05
  -3   2  -4    3.15    0.05
  -3   2  -4    3.14    0.06
   3   2   4    3.22    0.06
  -4  -2  -4   11.85    0.18
  -4   2  -4   12.00    0.19
   4   2   4   12.07    0.19
  -4   2  -4   11.90    0.18
  -5  -2  -4    4.31    0.08
  -5   2  -4    4.35    0.07
  -5   2  -4    4.33    0.08
   5   2   4    4.43    0.08
  -6  -2  -4    0.18    0.02
  -6   2  -4    0.16    0.02
  -7  -2  -4    0.05    0.01
  -7   2  -4    0.03    0.01
  -8  -2  -4    0.00    0.01
  -8   2  -4    0.00    0.01
  -9  -2  -4    0.12    0.02
  -9   2  -4    0.09    0.02
  -9  -3   4    0.01    0.02
  -8  -3   4    0.05    0.02
  -7  -3   4    0.00    0.01
  -7   3   4    0.01    0.01
  -6  -3   4    0.11    0.01
  -6   3   4    0.08    0.01
  -5  -3   4    0.78    0.03
  -5   3   4    0.80    0.03
  -4  -3   4   10.59    0.16
  -4   3   4   10.62    0.17
  -4   3   4   10.65    0.16
   4   3  -4   10.70    0.17
  -3  -3   4    1.56    0.03
   3  -3  -4    1.61    0.03
   3   3  -4    1.64    0.04
  -3   3   4    1.65    0.03
  -3   3   4    1.61    0.04
   2  -3  -4   40.49    0.61
  -2  -3   4   42.03    0.57
  -2   3   4   41.37    0.61
  -2   3   4   41.06    0.59
   2   3  -4   42.74    0.61
  -1  -3   4    0.28    0.01
   1  -3  -4    0.25    0.01
  -1   3   4    0.26    0.01
   1   3  -4    0.25    0.01
   0  -3   4   24.91    0.34
   0  -3  -4   23.69    0.36
   0   3  -4   25.60    0.36
   0   3   4   24.78    0.36
  -1  -3  -4    3.40    0.06
   1  -3   4    3.41    0.06
  -1   3  -4    3.50    0.06
  -1   3  -4    3.48    0.05
   1   3   4    3.38    0.06
   2  -3   4   53.25    0.76
  -2  -3  -4   55.48    0.78
  -2   3  -4   56.95    0.79
  -2   3  -4   53.97    0.79
   2   3   4   52.89    0.78
  -3  -3  -4    1.19    0.03
   3  -3   4    1.16    0.03
   3   3   4    1.17    0.03
  -3   3  -4    1.17    0.03
   4  -3   4    9.14    0.14
  -4  -3  -4    8.94    0.15
   4   3   4    9.23    0.15
  -4   3  -4    9.00    0.15
  -5  -3  -4    0.22    0.02
   5   3   4    0.23    0.02
  -5   3  -4    0.23    0.02
  -6  -3  -4    0.39    0.02
  -6   3  -4    0.35    0.02
   6   3   4    0.41    0.02
  -7  -3  -4    0.45    0.03
  -7   3  -4    0.49    0.03
  -8  -3  -4    0.05    0.02
  -8   3  -4    0.09    0.02
  -9  -3  -4   -0.01    0.02
  -8  -4   4    0.18    0.02
  -8   4   4    0.19    0.02
  -7  -4   4    0.01    0.01
  -7   4   4    0.06    0.01
  -6  -4   4    0.52    0.02
  -6   4   4    0.52    0.03
  -5  -4   4    0.02    0.01
   5   4  -4    0.00    0.01
  -5   4   4    0.01    0.01
  -4  -4   4    4.53    0.08
  -4   4   4    4.53    0.08
   4   4  -4    4.49    0.09
  -3  -4   4    8.80    0.14
   3  -4  -4    8.97    0.14
  -3   4   4    8.84    0.13
  -3   4   4    8.96    0.14
   3   4  -4    9.00    0.15
   2  -4  -4    0.03    0.01
  -2  -4   4    0.04    0.01
  -2   4   4    0.03    0.01
  -2   4   4    0.02    0.00
  -1  -4   4    5.95    0.09
   1  -4  -4    6.09    0.09
  -1   4   4    6.13    0.09
  -1   4   4    5.99    0.10
   1   4  -4    5.93    0.10
   0  -4   4   45.87    0.63
   0  -4  -4   45.15    0.67
   0   4   4   45.46    0.65
   0   4   4   46.62    0.67
   0   4  -4   45.96    0.68
  -1  -4  -4    3.08    0.05
  -1  -4  -4    3.08    0.05
   1  -4   4    3.09    0.05
  -1   4  -4    3.07    0.05
   1   4   4    3.11    0.06
  -2  -4  -4    9.17    0.13
   2  -4   4    9.57    0.14
  -2  -4  -4    9.34    0.15
  -2   4  -4    9.41    0.15
   2   4   4    9.39    0.15
  -3  -4  -4    7.29    0.12
   3  -4   4    7.36    0.11
  -3   4  -4    7.36    0.12
   3   4   4    7.43    0.12
  -4  -4  -4    1.07    0.03
   4  -4   4    1.13    0.03
   4   4   4    1.13    0.03
  -4   4  -4    1.15    0.03
  -5  -4  -4    0.03    0.01
   5   4   4    0.05    0.01
  -5   4  -4    0.04    0.01
  -6  -4  -4    0.24    0.02
  -6   4  -4    0.23    0.02
  -7  -4  -4    0.24    0.02
  -7   4  -4    0.22    0.02
  -8  -4  -4    0.01    0.01
  -8   4  -4    0.01    0.01
  -8  -5   4    0.00    0.02
  -8   5   4    0.01    0.01
  -7  -5   4    0.10    0.02
  -7   5   4    0.16    0.02
  -6  -5   4   -0.02    0.01
  -6  -5   4    0.01    0.01
  -6   5   4   -0.01    0.01
  -5  -5   4    0.44    0.02
   5   5  -4    0.47    0.03
  -5   5   4    0.43    0.02
  -4  -5   4    0.78    0.03
  -4   5   4    0.78    0.03
   4   5  -4    0.77    0.03
   3  -5  -4    0.10    0.01
  -3  -5   4    0.10    0.01
   3   5  -4    0.14    0.01
  -3   5   4    0.10    0.01
  -2  -5   4    4.66    0.08
   2  -5  -4    4.58    0.08
  -2   5   4    4.80    0.07
  -2   5   4    4.67    0.08
   2   5  -4    4.86    0.09
  -1  -5   4   14.61    0.22
   1  -5  -4   14.83    0.22
   1   5  -4   14.93    0.23
  -1   5   4   14.77    0.22
  -1   5   4   15.06    0.22
   0  -5   4    0.84    0.02
   0  -5  -4    0.81    0.02
   0   5   4    0.80    0.02
   0   5   4    0.79    0.02
   0   5  -4    0.82    0.02
  -1  -5  -4    4.19    0.07
   1  -5   4    4.06    0.07
  -1  -5  -4    4.18    0.07
   1   5   4    4.17    0.07
   1   5   4    4.16    0.07
  -1   5  -4    4.18    0.07
  -2  -5  -4    0.04    0.01
   2  -5   4    0.04    0.01
  -2  -5  -4    0.03    0.01
   2   5   4    0.03    0.01
  -2   5  -4    0.02    0.01
   3  -5   4    0.31    0.02
  -3  -5  -4    0.33    0.02
   3   5   4    0.28    0.02
  -3   5  -4    0.33    0.02
   4  -5   4    0.51    0.02
  -4  -5  -4    0.51    0.02
  -4   5  -4    0.53    0.02
   4   5   4    0.50    0.02
  -5  -5  -4    1.33    0.04
  -5   5  -4    1.38    0.04
  -6  -5  -4    0.23    0.02
  -6   5  -4    0.21    0.02
  -7  -5  -4    0.32    0.02
  -7   5  -4    0.30    0.02
  -8  -5  -4   -0.01    0.01
  -8   5  -4   -0.02    0.01
  -8  -6   4    0.08    0.02
  -8   6   4    0.06    0.02
  -7  -6   4    0.03    0.01
  -7   6   4   -0.02    0.01
  -6  -6   4    0.36    0.03
  -6  -6   4    0.39    0.02
  -6   6   4    0.37    0.02
  -5  -6   4    0.30    0.02
  -5  -6   4    0.33    0.02
  -5   6   4    0.30    0.02
   5   6  -4    0.33    0.02
  -4  -6   4    0.03    0.01
  -4  -6   4    0.00    0.01
   4   6  -4    0.01    0.01
  -4   6   4    0.02    0.01
  -3  -6   4    0.33    0.02
   3   6  -4    0.29    0.02
  -3   6   4    0.30    0.02
  -2  -6   4    1.21    0.03
   2  -6  -4    1.10    0.03
   2   6  -4    1.23    0.04
  -2   6   4    1.20    0.03
  -1  -6   4    0.00    0.01
   1  -6  -4    0.01    0.01
  -1   6   4    0.00    0.01
  -1   6   4    0.02    0.01
   1   6  -4    0.01    0.01
   1   6  -4    0.01    0.01
   0  -6  -4    0.80    0.03
   0  -6  -4    0.77    0.02
   0  -6   4    0.77    0.03
   0   6   4    0.82    0.03
   0   6   4    0.79    0.02
   0   6  -4    0.76    0.02
  -1  -6  -4    1.58    0.04
  -1  -6  -4    1.60    0.03
   1  -6   4    1.57    0.04
   1   6   4    1.59    0.04
   1   6   4    1.63    0.04
  -1   6  -4    1.59    0.04
  -2  -6  -4    4.06    0.07
   2  -6   4    3.97    0.07
  -2  -6  -4    3.95    0.07
   2   6   4    4.01    0.07
  -2   6  -4    3.93    0.07
  -3  -6  -4    0.10    0.01
   3  -6   4    0.16    0.01
   3   6   4    0.16    0.01
  -3   6  -4    0.16    0.01
   4  -6   4    2.26    0.05
  -4  -6  -4    2.19    0.05
  -4   6  -4    2.23    0.05
   4   6   4    2.01    0.05
  -5  -6  -4    1.59    0.04
  -5   6  -4    1.57    0.04
  -6  -6  -4    0.24    0.02
  -6   6  -4    0.26    0.02
  -7  -6  -4    0.04    0.02
  -7   6  -4    0.02    0.01
  -8   6  -4    0.02    0.02
  -7  -7   4    0.13    0.02
  -7   7   4    0.09    0.02
  -6  -7   4    0.19    0.02
  -6  -7   4    0.17    0.02
  -6   7   4    0.19    0.02
   6   7  -4    0.16    0.02
  -5  -7   4    0.01    0.01
  -5  -7   4    0.03    0.01
  -5   7   4    0.02    0.01
   5   7  -4    0.00    0.01
  -4  -7   4    0.00    0.01
  -4  -7   4    0.01    0.01
   4   7  -4    0.01    0.01
  -4   7   4   -0.02    0.01
  -3  -7   4    1.02    0.03
  -3  -7   4    1.07    0.03
  -3   7   4    1.07    0.03
   3   7  -4    0.94    0.04
  -2  -7   4    0.10    0.01
  -2   7   4    0.06    0.01
   2   7  -4    0.10    0.01
   1  -7  -4   -0.01    0.01
  -1  -7   4    0.00    0.01
  -1   7   4    0.00    0.01
   1   7  -4    0.01    0.01
   0  -7  -4    2.63    0.06
   0  -7   4    2.55    0.05
   0  -7  -4    2.64    0.05
   0   7   4    2.62    0.06
   0   7  -4    2.66    0.05
   0   7   4    2.78    0.05
   0   7  -4    2.64    0.05
  -1  -7  -4    3.68    0.07
  -1  -7  -4    3.61    0.07
   1  -7   4    3.61    0.07
  -1   7  -4    3.63    0.07
   1   7   4    3.60    0.07
   1   7   4    3.61    0.07
  -2  -7  -4    2.17    0.05
   2  -7   4    2.06    0.05
  -2  -7  -4    2.17    0.05
   2   7   4    2.17    0.05
  -2   7  -4    2.11    0.05
   2   7   4    2.07    0.05
  -3  -7  -4    0.07    0.01
   3  -7   4    0.10    0.01
  -3   7  -4    0.10    0.01
   3   7   4    0.10    0.01
  -4  -7  -4    0.42    0.02
   4  -7   4    0.46    0.02
  -4   7  -4    0.43    0.02
  -5  -7  -4    0.56    0.03
  -5   7  -4    0.56    0.02
  -6  -7  -4   -0.02    0.01
  -6   7  -4    0.02    0.01
  -7  -7  -4    0.12    0.02
  -7   7  -4    0.11    0.02
  -7  -8   4    0.01    0.02
  -7   8   4    0.00    0.02
  -6  -8   4    0.24    0.02
  -6   8   4    0.26    0.02
   6   8  -4    0.21    0.03
  -5  -8   4    0.07    0.02
  -5  -8   4    0.08    0.01
   5   8  -4    0.07    0.02
  -5   8   4    0.08    0.02
  -4  -8   4    0.32    0.02
  -4  -8   4    0.33    0.02
  -4   8   4    0.31    0.02
   4   8  -4    0.29    0.02
  -3  -8   4    0.77    0.03
  -3  -8   4    0.74    0.03
  -3   8   4    0.78    0.03
   3   8  -4    0.76    0.03
  -2  -8   4    4.62    0.08
   2   8  -4    4.47    0.09
  -2   8   4    4.56    0.09
  -1  -8   4    5.23    0.09
  -1   8   4    5.21    0.09
   1   8  -4    5.05    0.10
   0  -8  -4   -0.01    0.01
   0  -8   4   -0.02    0.01
   0  -8  -4    0.01    0.01
   0   8   4   -0.02    0.01
   0   8  -4    0.00    0.01
  -1  -8  -4    0.37    0.02
   1  -8   4    0.36    0.02
  -1  -8  -4    0.37    0.02
   1   8   4    0.38    0.02
   1   8   4    0.36    0.02
  -1   8  -4    0.34    0.02
   2  -8   4    0.02    0.01
  -2  -8  -4    0.04    0.01
  -2  -8  -4    0.03    0.01
   2   8   4    0.03    0.01
  -2   8  -4    0.05    0.01
   2   8   4    0.04    0.01
   3  -8   4    0.98    0.03
  -3  -8  -4    0.98    0.03
  -3   8  -4    0.98    0.03
  -4  -8  -4    0.06    0.01
   4  -8   4    0.06    0.01
  -4   8  -4    0.05    0.01
  -5  -8  -4    0.05    0.02
  -5   8  -4    0.04    0.01
  -6  -8  -4    0.09    0.02
  -6   8  -4    0.05    0.01
  -7   8  -4    0.03    0.01
  -6  -9   4    0.01    0.02
   6   9  -4   -0.02    0.01
  -6   9   4    0.01    0.01
  -5  -9   4    0.95    0.03
  -5  -9   4    0.91    0.04
  -5   9   4    0.80    0.04
   5   9  -4    0.79    0.04
  -4  -9   4    3.68    0.07
  -4   9   4    3.49    0.08
   4   9  -4    3.20    0.08
  -3  -9   4    0.45    0.02
  -3   9   4    0.41    0.03
   3   9  -4    0.38    0.03
  -2  -9   4    0.39    0.02
  -2   9   4    0.36    0.02
   2   9  -4    0.31    0.02
  -1  -9   4    0.61    0.03
   1   9  -4    0.61    0.03
  -1   9   4    0.60    0.03
   0  -9   4    0.81    0.03
   0  -9  -4    0.79    0.03
   0   9  -4    0.78    0.03
   0   9   4    0.77    0.03
   1  -9   4    0.78    0.03
  -1  -9  -4    0.82    0.03
   1   9   4    0.78    0.03
  -1   9  -4    0.80    0.03
   2  -9   4    0.86    0.03
  -2  -9  -4    0.91    0.03
  -2   9  -4    0.84    0.03
  -2   9  -4    0.88    0.03
   2   9   4    0.85    0.03
  -3  -9  -4    0.00    0.01
   3  -9   4    0.02    0.01
  -3   9  -4    0.01    0.01
  -4  -9  -4    0.54    0.03
   4  -9   4    0.56    0.03
  -4   9  -4    0.51    0.02
  -5  -9  -4    0.02    0.01
  -5   9  -4   -0.02    0.01
  -6   9  -4    0.14    0.02
  -5 -10   4    0.28    0.02
  -5  10   4    0.28    0.03
   5  10  -4    0.31    0.03
  -4 -10   4    0.04    0.01
  -4  10   4    0.05    0.02
   4  10  -4    0.06    0.02
  -3 -10   4    0.92    0.03
   3  10  -4    0.92    0.04
  -3  10   4    0.91    0.04
  -2 -10   4    1.33    0.04
   2  10  -4    1.22    0.04
  -2  10   4    1.31    0.04
  -1 -10   4    0.01    0.01
  -1  10   4    0.02    0.01
   1  10  -4    0.00    0.01
   0 -10   4    0.30    0.02
   0 -10  -4    0.34    0.02
   0  10   4    0.33    0.02
   0  10  -4    0.32    0.02
   1 -10   4    0.43    0.02
  -1 -10  -4    0.50    0.03
  -1  10  -4    0.50    0.02
   1  10   4    0.44    0.02
   2 -10   4    0.17    0.02
  -2  10  -4    0.17    0.02
  -2  10  -4    0.14    0.02
   3 -10   4    0.00    0.01
  -3 -10  -4    0.00    0.01
  -3  10  -4    0.00    0.01
  -3  10  -4   -0.02    0.01
  -4 -10  -4    0.07    0.02
   4 -10   4    0.10    0.02
  -4  10  -4    0.11    0.02
  -4  10  -4    0.08    0.02
  -5 -10  -4    0.07    0.02
  -5  10  -4    0.07    0.02
  -5  10  -4    0.08    0.02
  -4 -11   4    0.07    0.02
  -3 -11   4    0.01    0.01
   3  11  -4    0.00    0.01
  -3  11   4    0.00    0.01
  -2 -11   4    0.09    0.02
   2  11  -4    0.08    0.02
  -2  11   4    0.09    0.02
  -1 -11   4    0.34    0.02
  -1  11   4    0.35    0.02
   1  11  -4    0.38    0.03
   0 -11   4   -0.01    0.01
   0  11  -4    0.00    0.01
   0  11   4    0.00    0.01
   1 -11   4    0.12    0.02
  -1 -11  -4    0.10    0.02
  -1  11  -4    0.12    0.02
   2 -11   4    0.29    0.02
  -2  11  -4    0.31    0.02
   3 -11   4    0.00    0.01
  -3  11  -4    0.01    0.01
  -3  11  -4   -0.01    0.01
  -4  11  -4    0.06    0.02
  -4  11  -4    0.01    0.01
  -2  12   4    0.08    0.02
  -1  12   4    0.07    0.02
   0  12  -4    0.54    0.03
  -1  12  -4    0.00    0.01
  -8   0   5   -0.01    0.01
  -7   0   5    0.19    0.02
  -6   0   5   -0.01    0.01
  -5   0   5    2.02    0.05
  -5   0   5    1.95    0.04
  -4   0   5    0.00    0.01
  -4   0   5   -0.01    0.01
  -3   0   5    0.61    0.02
  -3   0   5    0.62    0.02
   2   0  -5    0.00    0.00
  -2   0   5    0.00    0.01
  -2   0   5   -0.01    0.00
   2   0  -5    0.00    0.01
   1   0  -5    0.29    0.01
  -1   0   5    0.29    0.01
   1   0  -5    0.30    0.01
  -1   0   5    0.28    0.01
   0   0   5   -0.01    0.00
   0   0  -5    0.00    0.00
   0   0   5    0.00    0.00
   0   0  -5    0.01    0.00
   1   0   5   65.26    0.95
  -1   0  -5   65.36    0.98
  -1   0  -5   66.17    0.96
   1   0   5   68.39    0.92
  -2   0  -5    0.00    0.00
  -2   0  -5   -0.01    0.01
   2   0   5    0.00    0.00
   2   0   5   -0.01    0.01
   3   0   5   12.38    0.19
  -3   0  -5   12.39    0.18
  -4   0  -5    0.01    0.01
   4   0   5    0.01    0.01
  -5   0  -5    0.04    0.01
  -6   0  -5    0.00    0.01
  -7   0  -5    0.80    0.03
  -8  -1   5    0.27    0.02
  -8   1   5    0.28    0.03
  -7  -1   5    0.00    0.01
  -7   1   5    0.00    0.01
  -6  -1   5    3.65    0.07
  -6   1   5    3.57    0.07
  -6   1   5    3.62    0.07
  -5  -1   5    0.32    0.02
  -5   1   5    0.34    0.02
  -4  -1   5    1.84    0.03
  -4  -1   5    1.86    0.04
  -4   1   5    1.95    0.04
  -3  -1   5    1.48    0.03
  -3   1   5    1.49    0.03
   3   1  -5    1.53    0.03
  -2  -1   5    0.98    0.02
   2  -1  -5    1.02    0.02
   2   1  -5    1.05    0.02
  -2   1   5    1.02    0.02
  -1  -1   5   10.44    0.15
  -1  -1   5   10.62    0.16
   1  -1  -5   10.66    0.16
   1   1  -5   10.48    0.16
  -1   1   5   10.38    0.16
   1   1  -5   10.57    0.16
   0  -1   5   27.87    0.38
   0  -1   5   27.49    0.40
   0  -1  -5   27.81    0.40
   0  -1  -5   28.10    0.40
   0   1   5   27.10    0.40
   0   1  -5   27.43    0.40
   0   1  -5   27.93    0.40
  -1  -1  -5    7.38    0.11
   1  -1   5    7.46    0.12
   1  -1   5    7.65    0.11
  -1   1  -5    7.42    0.11
   1   1   5    7.36    0.12
  -1   1  -5    7.34    0.11
   1   1   5    7.54    0.11
   2  -1   5    0.07    0.01
   2  -1   5    0.05    0.01
  -2  -1  -5    0.06    0.01
   2   1   5    0.06    0.01
  -2   1  -5    0.06    0.01
  -2   1  -5    0.06    0.01
  -3  -1  -5    5.22    0.08
   3  -1   5    5.12    0.09
   3  -1   5    5.14    0.08
  -3   1  -5    5.20    0.08
   3   1   5    5.18    0.09
  -3   1  -5    5.17    0.09
  -4  -1  -5    2.44    0.05
  -4   1  -5    2.46    0.05
  -4   1  -5    2.46    0.05
   4   1   5    2.58    0.05
  -5  -1  -5    2.73    0.06
  -5   1  -5    2.69    0.06
  -5   1  -5    2.79    0.05
   5   1   5    2.78    0.06
  -6  -1  -5    1.06    0.03
  -6   1  -5    1.05    0.03
  -6   1  -5    1.11    0.04
  -7  -1  -5    0.09    0.01
  -7   1  -5    0.10    0.02
  -8  -1  -5    0.00    0.01
  -8   1  -5   -0.02    0.01
  -9  -2   5    0.06    0.02
  -8   2   5    1.55    0.05
  -7  -2   5    0.00    0.01
  -6  -2   5    0.40    0.02
  -6   2   5    0.41    0.02
  -5  -2   5    0.53    0.02
  -5   2   5    0.54    0.02
  -4  -2   5    2.68    0.05
   4   2  -5    2.67    0.06
  -4   2   5    2.64    0.05
  -3  -2   5    1.37    0.03
  -3   2   5    1.34    0.03
  -3   2   5    1.38    0.02
   3   2  -5    1.32    0.03
  -2  -2   5   12.55    0.18
   2  -2  -5   12.13    0.18
  -2  -2   5   12.11    0.18
  -2   2   5   12.04    0.18
   2   2  -5   12.46    0.19
  -1  -2   5    0.02    0.01
  -1  -2   5    0.04    0.01
   1  -2  -5    0.03    0.01
   1   2  -5    0.03    0.01
  -1   2   5    0.02    0.01
   0  -2  -5    1.39    0.03
   0  -2   5    1.38    0.03
   0  -2   5    1.36    0.03
   0   2  -5    1.38    0.03
   0   2  -5    1.36    0.03
   1  -2   5    1.51    0.03
   1  -2   5    1.51    0.03
  -1  -2  -5    1.52    0.03
   1   2   5    1.57    0.03
  -1   2  -5    1.56    0.03
  -1   2  -5    1.54    0.03
   2  -2   5    0.95    0.02
  -2  -2  -5    0.89    0.02
   2   2   5    0.92    0.03
  -2   2  -5    0.95    0.02
  -2   2  -5    0.89    0.02
  -3  -2  -5    2.29    0.05
   3  -2   5    2.37    0.04
   3   2   5    2.26    0.05
  -3   2  -5    2.39    0.05
  -3   2  -5    2.27    0.04
  -4  -2  -5    1.36    0.03
  -4   2  -5    1.40    0.03
  -4   2  -5    1.44    0.04
   4   2   5    1.44    0.04
  -5  -2  -5    0.03    0.01
   5   2   5    0.09    0.01
  -5   2  -5    0.06    0.01
  -6  -2  -5    0.50    0.02
  -6   2  -5    0.47    0.03
  -7  -2  -5    0.08    0.01
  -7   2  -5    0.09    0.02
  -8  -2  -5    0.01    0.01
  -8   2  -5   -0.03    0.01
  -9  -2  -5   -0.02    0.01
  -9  -3   5   -0.02    0.01
  -7  -3   5    0.50    0.03
  -7   3   5    0.52    0.03
  -6  -3   5    1.04    0.03
  -6   3   5    1.03    0.03
  -5  -3   5    0.06    0.01
  -5   3   5    0.05    0.01
  -4  -3   5    0.00    0.01
   4   3  -5    0.01    0.01
  -4   3   5   -0.01    0.01
   3  -3  -5    1.88    0.04
  -3  -3   5    1.86    0.04
   3   3  -5    1.88    0.04
  -3   3   5    1.82    0.04
   2  -3  -5   10.89    0.16
  -2  -3   5   10.61    0.16
   2   3  -5   10.56    0.17
  -2   3   5   10.66    0.16
   1  -3  -5   12.17    0.18
  -1  -3   5   12.27    0.18
   1   3  -5   12.22    0.18
  -1   3   5   12.19    0.18
   0  -3   5   16.66    0.24
   0  -3  -5   16.53    0.24
   0   3  -5   16.77    0.25
   0   3   5   16.57    0.25
  -1  -3  -5    0.31    0.01
   1  -3   5    0.31    0.01
   1   3   5    0.38    0.02
  -1   3  -5    0.32    0.01
  -2  -3  -5    0.95    0.02
   2  -3   5    0.93    0.02
  -2   3  -5    0.95    0.02
   2   3   5    0.93    0.03
  -2   3  -5    0.95    0.02
  -3  -3  -5    2.50    0.05
   3  -3   5    2.54    0.05
   3   3   5    2.58    0.05
  -3   3  -5    2.54    0.04
  -3   3  -5    2.51    0.05
  -4  -3  -5    0.28    0.02
   4  -3   5    0.33    0.02
   4   3   5    0.31    0.02
  -4   3  -5    0.31    0.02
  -5  -3  -5    0.09    0.01
  -5   3  -5    0.08    0.01
   5   3   5    0.08    0.01
  -6  -3  -5    0.29    0.02
   6   3   5    0.29    0.02
  -6   3  -5    0.29    0.02
  -7  -3  -5    0.04    0.01
  -7   3  -5    0.07    0.01
  -8  -3  -5    0.00    0.01
  -8   3  -5    0.02    0.02
  -8  -4   5    0.01    0.02
  -8   4   5    0.00    0.01
  -7  -4   5    0.09    0.01
  -7   4   5    0.10    0.02
  -6  -4   5    0.15    0.02
  -6   4   5    0.17    0.02
  -5  -4   5    0.96    0.03
   5   4  -5    0.96    0.03
  -5   4   5    0.94    0.03
  -4  -4   5    2.36    0.05
   4   4  -5    2.41    0.06
  -4   4   5    2.45    0.05
   3  -4  -5    0.21    0.02
  -3  -4   5    0.24    0.02
  -3   4   5    0.21    0.01
   3   4  -5    0.22    0.02
   2  -4  -5   30.04    0.43
  -2  -4   5   29.10    0.41
  -2   4   5   29.06    0.43
   2   4  -5   29.43    0.44
   1  -4  -5    0.21    0.01
  -1  -4   5    0.21    0.01
  -1   4   5    0.19    0.01
   1   4  -5    0.19    0.01
  -1   4   5    0.19    0.01
   0  -4  -5    8.47    0.13
   0  -4   5    8.54    0.13
   0   4  -5    8.68    0.13
   0   4   5    8.60    0.13
   1  -4   5    4.26    0.07
  -1  -4  -5    4.26    0.07
  -1   4  -5    4.19    0.07
   1   4   5    4.27    0.07
   2  -4   5    5.81    0.09
  -2  -4  -5    5.97    0.10
   2   4   5    5.96    0.10
  -2   4  -5    5.90    0.10
  -3  -4  -5    0.23    0.02
   3  -4   5    0.25    0.02
   3   4   5    0.25    0.02
  -3   4  -5    0.26    0.02
   4  -4   5    3.97    0.07
  -4  -4  -5    3.94    0.07
   4   4   5    3.97    0.08
  -4   4  -5    3.85    0.07
  -5  -4  -5    0.08    0.01
  -5   4  -5    0.11    0.01
   5   4   5    0.12    0.01
  -6  -4  -5    0.14    0.02
   6   4   5    0.15    0.02
  -6   4  -5    0.12    0.01
  -7  -4  -5    0.02    0.01
  -7   4  -5    0.04    0.01
  -8  -4  -5    0.15    0.02
  -8   4  -5    0.20    0.02
  -8  -5   5    0.02    0.02
  -8   5   5    0.02    0.01
  -7  -5   5    0.08    0.02
  -7  -5   5    0.05    0.02
  -7   5   5    0.09    0.02
  -6  -5   5    0.11    0.01
  -6   5   5    0.11    0.02
  -5  -5   5    0.35    0.02
  -5   5   5    0.37    0.02
   5   5  -5    0.37    0.02
  -4  -5   5    5.87    0.10
   4   5  -5    5.88    0.11
  -4   5   5    5.84    0.10
  -3  -5   5    0.12    0.01
   3  -5  -5    0.12    0.01
  -3   5   5    0.11    0.01
   3   5  -5    0.09    0.01
  -2  -5   5    1.87    0.04
   2  -5  -5    1.80    0.04
  -2   5   5    1.75    0.04
   2   5  -5    1.78    0.04
   1  -5  -5    4.20    0.07
  -1  -5   5    4.27    0.07
  -1   5   5    4.16    0.08
   1   5  -5    4.18    0.07
  -1   5   5    4.32    0.07
   0  -5  -5   14.27    0.22
   0  -5   5   14.66    0.21
   0   5   5   14.47    0.22
   0   5  -5   14.77    0.22
   0   5   5   14.39    0.22
   1  -5   5    0.65    0.02
  -1  -5  -5    0.65    0.02
   1   5   5    0.63    0.02
  -1   5  -5    0.69    0.02
   2  -5   5    3.86    0.07
  -2  -5  -5    3.74    0.07
   2   5   5    3.83    0.07
  -2   5  -5    3.72    0.07
  -3  -5  -5    0.06    0.01
   3  -5   5    0.06    0.01
   3   5   5    0.05    0.01
  -3   5  -5    0.05    0.01
   4  -5   5    0.05    0.01
  -4  -5  -5    0.05    0.01
   4   5   5    0.03    0.01
  -4   5  -5    0.04    0.01
  -5  -5  -5    0.61    0.03
   5   5   5    0.64    0.03
  -5   5  -5    0.63    0.03
  -6  -5  -5    0.62    0.03
  -6   5  -5    0.63    0.03
  -7  -5  -5    0.06    0.02
  -7   5  -5    0.04    0.01
  -8  -5  -5   -0.01    0.01
  -8   5  -5   -0.02    0.01
  -8  -6   5    0.02    0.02
  -8   6   5    0.01    0.02
  -7  -6   5    0.06    0.02
  -7   6   5    0.08    0.02
  -6  -6   5    0.35    0.02
  -6  -6   5    0.32    0.03
  -6   6   5    0.33    0.02
   6   6  -5    0.37    0.03
  -5  -6   5    1.14    0.03
  -5   6   5    1.13    0.04
   5   6  -5    1.10    0.04
  -4  -6   5    0.08    0.01
  -4   6   5    0.12    0.02
   4   6  -5    0.10    0.02
   3  -6  -5    1.33    0.03
  -3  -6   5    1.31    0.04
  -3   6   5    1.27    0.04
   3   6  -5    1.39    0.04
  -2  -6   5    0.98    0.03
   2  -6  -5    0.99    0.03
   2   6  -5    1.00    0.03
  -2   6   5    1.00    0.03
   1  -6  -5    0.76    0.02
  -1  -6   5    0.83    0.03
  -1   6   5    0.84    0.03
   1   6  -5    0.79    0.03
   0  -6  -5    0.24    0.01
   0  -6   5    0.22    0.02
   0   6   5    0.28    0.02
   0   6   5    0.29    0.02
  -1  -6  -5    6.03    0.10
   1  -6   5    5.80    0.10
   1   6   5    5.97    0.10
  -1   6  -5    5.78    0.10
   2  -6   5    0.07    0.01
  -2  -6  -5    0.04    0.01
  -2  -6  -5    0.03    0.01
   2   6   5    0.05    0.01
  -2   6  -5    0.06    0.01
  -3  -6  -5    0.35    0.02
   3  -6   5    0.37    0.02
   3   6   5    0.35    0.02
  -3   6  -5    0.35    0.02
   4  -6   5    0.01    0.01
  -4  -6  -5    0.01    0.01
   4   6   5    0.02    0.01
  -4   6  -5    0.03    0.01
   5  -6   5    0.42    0.02
  -5  -6  -5    0.44    0.02
  -5   6  -5    0.43    0.02
  -6  -6  -5    0.13    0.02
  -6   6  -5    0.12    0.02
  -7  -6  -5    0.28    0.02
  -7   6  -5    0.24    0.02
  -7  -7   5    0.01    0.02
  -7   7   5    0.00    0.01
  -6  -7   5    0.11    0.02
  -6  -7   5    0.09    0.02
  -6   7   5    0.12    0.02
   6   7  -5    0.12    0.02
  -5  -7   5    0.11    0.02
  -5  -7   5    0.13    0.02
  -5   7   5    0.12    0.02
   5   7  -5    0.12    0.02
  -4  -7   5    0.12    0.01
  -4  -7   5    0.11    0.02
  -4   7   5    0.14    0.02
   4   7  -5    0.11    0.02
  -3  -7   5    2.25    0.05
  -3  -7   5    2.37    0.05
  -3   7   5    2.28    0.05
   3   7  -5    2.18    0.06
  -2  -7   5    1.95    0.05
  -2  -7   5    1.95    0.05
  -2   7   5    1.92    0.05
   2   7  -5    1.91    0.05
   1  -7  -5    0.52    0.02
  -1  -7   5    0.53    0.02
   1   7  -5    0.53    0.02
  -1   7   5    0.55    0.02
   0  -7   5    4.31    0.08
   0  -7  -5    4.33    0.07
   0   7   5    4.25    0.08
   0   7  -5    4.20    0.08
  -1  -7  -5    0.21    0.02
   1  -7   5    0.22    0.02
   1   7   5    0.22    0.02
  -1   7  -5    0.20    0.02
   1   7   5    0.22    0.02
  -2  -7  -5    2.44    0.05
   2  -7   5    2.45    0.06
   2   7   5    2.51    0.05
  -2   7  -5    2.42    0.05
  -3  -7  -5    0.60    0.02
   3  -7   5    0.58    0.03
   3   7   5    0.64    0.03
  -3   7  -5    0.59    0.02
   4  -7   5    0.33    0.02
  -4  -7  -5    0.31    0.02
  -4   7  -5    0.35    0.02
  -5  -7  -5   -0.01    0.01
   5  -7   5    0.01    0.01
  -5   7  -5   -0.01    0.01
  -6  -7  -5    0.16    0.02
  -6   7  -5    0.16    0.02
  -7   7  -5    0.62    0.03
  -7  -8   5   -0.01    0.02
  -7   8   5    0.01    0.02
  -6  -8   5    0.02    0.01
  -6  -8   5   -0.01    0.01
   6   8  -5   -0.01    0.01
  -6   8   5   -0.01    0.01
  -5  -8   5    0.01    0.01
  -5  -8   5    0.01    0.01
   5   8  -5   -0.01    0.01
  -5   8   5    0.01    0.01
  -4  -8   5    0.03    0.01
  -4  -8   5    0.01    0.01
   4   8  -5    0.01    0.01
  -4   8   5    0.05    0.01
  -3  -8   5    0.10    0.02
  -3   8   5    0.09    0.01
   3   8  -5    0.11    0.02
  -2  -8   5    3.96    0.08
   2   8  -5    4.06    0.08
  -2   8   5    4.01    0.08
  -1  -8   5    0.20    0.02
  -1   8   5    0.20    0.02
   1   8  -5    0.20    0.02
   0  -8  -5    1.96    0.04
   0  -8   5    1.90    0.05
   0   8   5    1.88    0.05
   0   8  -5    1.90    0.05
   1  -8   5    0.02    0.01
  -1  -8  -5    0.00    0.01
  -1  -8  -5    0.04    0.01
   1   8   5    0.01    0.01
  -1   8  -5    0.01    0.01
  -2  -8  -5    0.07    0.01
   2  -8   5    0.07    0.01
   2   8   5    0.08    0.01
  -2   8  -5    0.08    0.01
  -3  -8  -5    0.01    0.01
   3  -8   5    0.02    0.01
  -3   8  -5    0.02    0.01
  -4  -8  -5    0.89    0.03
   4  -8   5    0.98    0.04
  -4   8  -5    0.88    0.03
  -5  -8  -5    0.05    0.01
   5  -8   5    0.07    0.02
  -5   8  -5    0.06    0.01
  -6  -8  -5    0.12    0.02
  -6   8  -5    0.13    0.02
  -6  -9   5    0.01    0.02
  -6   9   5    0.02    0.02
   6   9  -5    0.01    0.02
  -5  -9   5    0.31    0.02
  -5  -9   5    0.23    0.02
   5   9  -5    0.27    0.03
  -5   9   5    0.28    0.02
  -4  -9   5    0.27    0.02
  -4   9   5    0.23    0.02
   4   9  -5    0.30    0.03
  -3  -9   5    0.31    0.02
   3   9  -5    0.31    0.02
  -3   9   5    0.32    0.02
  -2  -9   5   -0.01    0.01
   2   9  -5    0.02    0.01
  -2   9   5    0.00    0.01
  -1  -9   5    0.01    0.01
  -1   9   5    0.00    0.01
   1   9  -5   -0.01    0.01
   0  -9   5    0.08    0.01
   0   9   5    0.08    0.01
   0   9  -5    0.11    0.02
  -1  -9  -5    0.46    0.02
   1  -9   5    0.46    0.02
   1   9   5    0.49    0.02
  -1   9  -5    0.46    0.02
   2  -9   5    0.14    0.02
  -2  -9  -5    0.10    0.01
  -2   9  -5    0.11    0.01
   2   9   5    0.14    0.02
   3  -9   5    0.04    0.01
  -3  -9  -5    0.04    0.01
  -3   9  -5    0.06    0.01
   4  -9   5   -0.01    0.01
  -4  -9  -5    0.00    0.01
  -4   9  -5   -0.01    0.01
   5  -9   5    0.16    0.02
  -5  -9  -5    0.15    0.02
  -5   9  -5    0.14    0.02
  -6   9  -5    0.21    0.02
  -5 -10   5    0.12    0.02
  -5  10   5    0.09    0.02
  -4 -10   5    0.06    0.02
  -4  10   5    0.07    0.02
   4  10  -5    0.08    0.02
  -3 -10   5    0.02    0.01
   3  10  -5    0.01    0.01
  -3  10   5   -0.01    0.01
  -2 -10   5    0.27    0.02
   2  10  -5    0.24    0.02
  -2  10   5    0.26    0.02
  -1 -10   5    0.00    0.01
   1  10  -5    0.03    0.01
  -1  10   5    0.01    0.01
   0 -10   5    0.17    0.02
   0  10  -5    0.19    0.02
   0  10   5    0.17    0.02
   1 -10   5    0.07    0.01
  -1  10  -5    0.06    0.01
   1  10   5    0.06    0.01
   2 -10   5    0.00    0.01
  -2  10  -5    0.00    0.01
   3 -10   5    0.11    0.02
  -3 -10  -5    0.07    0.01
  -3  10  -5    0.07    0.02
  -3  10  -5    0.06    0.02
  -4 -10  -5    0.81    0.03
   4 -10   5    0.78    0.04
  -4  10  -5    0.75    0.03
   5 -10   5    0.17    0.02
  -5  10  -5    0.14    0.02
  -4 -11   5    0.06    0.02
  -3 -11   5    0.04    0.02
  -3  11   5    0.00    0.02
   3  11  -5    0.03    0.02
  -2 -11   5    0.01    0.01
  -2  11   5   -0.02    0.01
   2  11  -5    0.01    0.01
  -1 -11   5    0.11    0.02
  -1  11   5    0.13    0.02
   1  11  -5    0.07    0.02
   0 -11   5    0.28    0.02
   0  11  -5    0.25    0.02
   0  11   5    0.26    0.02
   1 -11   5    0.15    0.02
  -1  11  -5    0.17    0.02
   2 -11   5    0.85    0.04
  -2  11  -5    0.87    0.03
   3 -11   5    0.37    0.03
  -3  11  -5    0.47    0.03
  -1  12   5    0.16    0.02
  -8   0   6   -0.02    0.01
  -7   0   6    0.00    0.01
  -6   0   6    0.03    0.01
  -5   0   6   -0.01    0.01
  -4   0   6    8.88    0.14
  -4   0   6    8.99    0.14
  -3   0   6    0.00    0.01
   3   0  -6    0.00    0.00
  -3   0   6   -0.01    0.01
  -2   0   6    3.85    0.06
   2   0  -6    3.97    0.07
  -2   0   6    3.97    0.07
   2   0  -6    4.07    0.06
   1   0  -6    0.00    0.00
   1   0  -6    0.01    0.00
  -1   0   6    0.00    0.01
  -1   0   6    0.00    0.01
   0   0  -6    6.75    0.10
   0   0   6    6.80    0.10
   0   0   6    6.64    0.11
   0   0  -6    6.84    0.10
   1   0   6    0.00    0.00
  -1   0  -6    0.00    0.00
   1   0   6    0.00    0.01
  -1   0  -6    0.00    0.00
   2   0   6   12.89    0.20
  -2   0  -6   12.77    0.20
  -2   0  -6   12.78    0.19
   2   0   6   12.76    0.18
   3   0   6    0.00    0.01
  -3   0  -6   -0.01    0.01
  -3   0  -6    0.00    0.01
   4   0   6    6.95    0.12
  -4   0  -6    7.02    0.11
  -5   0  -6    0.01    0.01
  -6   0  -6    0.18    0.02
  -8   0  -6    0.93    0.04
  -8  -1   6    0.01    0.01
  -8   1   6    0.02    0.01
  -7  -1   6    0.00    0.01
  -7   1   6    0.00    0.01
  -6  -1   6    0.45    0.02
  -6   1   6    0.46    0.03
  -5  -1   6    0.42    0.02
  -5   1   6    0.41    0.02
  -4  -1   6    2.86    0.06
  -4  -1   6    2.91    0.05
  -4   1   6    2.93    0.05
  -3  -1   6    7.93    0.12
  -3  -1   6    7.84    0.12
   3   1  -6    8.03    0.12
  -3   1   6    7.76    0.12
   2  -1  -6    0.82    0.02
   2  -1  -6    0.83    0.02
  -2  -1   6    0.77    0.02
  -2   1   6    0.78    0.02
   2   1  -6    0.83    0.02
  -1  -1   6    0.13    0.01
  -1  -1   6    0.12    0.01
   1  -1  -6    0.13    0.01
  -1   1   6    0.14    0.01
   1   1  -6    0.14    0.01
   1   1  -6    0.12    0.01
   0  -1  -6    0.02    0.01
   0  -1  -6    0.02    0.00
   0  -1   6    0.00    0.01
   0  -1   6    0.02    0.01
   0   1  -6    0.01    0.00
   0   1  -6    0.00    0.00
   0   1   6    0.01    0.00
   0   1   6    0.03    0.01
   1  -1   6    2.86    0.05
  -1  -1  -6    2.83    0.05
  -1  -1  -6    2.86    0.05
   1  -1   6    2.97    0.05
   1   1   6    2.97    0.05
   1   1   6    2.89    0.05
  -1   1  -6    2.86    0.05
  -1   1  -6    2.82    0.05
   2  -1   6    5.73    0.10
  -2  -1  -6    5.71    0.09
   2  -1   6    5.71    0.08
   2   1   6    5.87    0.08
  -2   1  -6    5.78    0.09
  -2   1  -6    5.65    0.09
   2   1   6    5.71    0.10
   3  -1   6    6.76    0.12
  -3  -1  -6    6.81    0.11
   3  -1   6    6.96    0.10
  -3   1  -6    6.85    0.11
   3   1   6    6.95    0.12
  -3   1  -6    6.88    0.11
  -4  -1  -6    0.00    0.01
   4   1   6    0.00    0.01
  -4   1  -6    0.00    0.01
  -4   1  -6    0.01    0.01
  -5  -1  -6    1.23    0.03
  -5   1  -6    1.24    0.03
   5   1   6    1.32    0.04
  -5   1  -6    1.30    0.04
  -6  -1  -6    1.87    0.04
  -6   1  -6    1.86    0.05
  -7  -1  -6    0.07    0.01
  -7   1  -6    0.08    0.02
  -8   1  -6   -0.01    0.02
  -9   2   6    0.06    0.02
  -8  -2   6    0.04    0.02
  -8   2   6    0.08    0.02
  -7  -2   6    0.11    0.02
  -6  -2   6    0.68    0.03
  -6   2   6    0.67    0.03
  -5  -2   6    0.96    0.03
  -5   2   6    0.92    0.03
  -4  -2   6    0.85    0.03
   4   2  -6    0.79    0.03
  -4   2   6    0.79    0.02
  -3  -2   6    1.25    0.02
  -3  -2   6    1.20    0.03
   3  -2  -6    1.26    0.03
  -3   2   6    1.22    0.03
   3   2  -6    1.24    0.03
  -2  -2   6    5.99    0.09
  -2  -2   6    5.74    0.09
   2  -2  -6    5.90    0.10
  -2   2   6    5.79    0.09
   2   2  -6    5.69    0.09
  -1  -2   6    3.77    0.06
  -1  -2   6    3.70    0.06
   1  -2  -6    3.78    0.06
   1   2  -6    3.76    0.06
  -1   2   6    3.79    0.06
   1   2  -6    3.72    0.06
   0  -2   6    1.60    0.03
   0  -2  -6    1.63    0.03
   0  -2   6    1.64    0.03
   0   2  -6    1.64    0.03
   0   2   6    1.64    0.03
   0   2  -6    1.64    0.03
   1  -2   6    3.92    0.07
  -1  -2  -6    3.95    0.07
   1  -2   6    4.01    0.06
   1   2   6    3.95    0.07
  -1   2  -6    4.01    0.07
  -1   2  -6    4.00    0.06
  -2  -2  -6   14.13    0.21
   2  -2   6   13.83    0.20
   2  -2   6   14.09    0.22
   2   2   6   14.39    0.20
   2   2   6   14.04    0.21
  -2   2  -6   14.03    0.21
  -2   2  -6   14.25    0.21
  -3  -2  -6    7.35    0.12
   3  -2   6    7.52    0.11
  -3   2  -6    7.50    0.11
   3   2   6    7.28    0.12
  -3   2  -6    7.58    0.12
  -4  -2  -6    0.55    0.02
   4   2   6    0.53    0.02
  -4   2  -6    0.52    0.02
  -4   2  -6    0.55    0.02
  -5  -2  -6    0.31    0.02
  -5   2  -6    0.26    0.02
   5   2   6    0.28    0.02
  -6  -2  -6    0.02    0.01
   6   2   6    0.00    0.01
  -6   2  -6    0.01    0.01
  -7  -2  -6    1.00    0.03
  -7   2  -6    1.01    0.04
  -8  -2  -6    0.02    0.01
  -8   2  -6    0.00    0.01
  -9   3   6    0.00    0.02
  -8  -3   6   -0.01    0.01
  -7  -3   6    0.22    0.02
  -7   3   6    0.20    0.02
  -6  -3   6    1.65    0.04
  -6   3   6    1.67    0.04
  -5  -3   6    0.02    0.01
  -5   3   6    0.05    0.01
   5   3  -6    0.04    0.01
  -4  -3   6    1.51    0.04
  -4   3   6    1.51    0.04
   4   3  -6    1.55    0.04
   3  -3  -6    0.21    0.01
  -3  -3   6    0.21    0.02
  -3   3   6    0.24    0.01
   3   3  -6    0.21    0.02
  -2  -3   6    1.12    0.02
   2  -3  -6    1.12    0.03
  -2  -3   6    1.10    0.03
   2   3  -6    1.11    0.03
  -2   3   6    1.10    0.03
  -1  -3   6    1.05    0.02
  -1  -3   6    1.06    0.03
   1  -3  -6    1.05    0.03
   1   3  -6    1.03    0.03
   0  -3  -6   32.04    0.45
   0  -3   6   31.14    0.44
   0   3   6   31.25    0.46
   0   3  -6   31.51    0.46
   0   3  -6   31.75    0.46
  -1  -3  -6    0.61    0.02
   1  -3   6    0.62    0.02
  -1   3  -6    0.59    0.02
   1   3   6    0.61    0.02
  -1   3  -6    0.59    0.02
  -2  -3  -6    0.80    0.02
   2  -3   6    0.78    0.02
   2   3   6    0.78    0.03
  -2   3  -6    0.79    0.02
  -2   3  -6    0.81    0.02
   3  -3   6    0.64    0.02
  -3  -3  -6    0.61    0.02
  -3   3  -6    0.61    0.02
   3   3   6    0.60    0.02
  -4  -3  -6    2.05    0.05
   4   3   6    2.00    0.05
  -4   3  -6    2.04    0.05
  -5  -3  -6    2.16    0.05
   5   3   6    2.27    0.06
  -5   3  -6    2.24    0.05
  -6  -3  -6    0.64    0.03
  -6   3  -6    0.60    0.03
   6   3   6    0.64    0.03
  -7  -3  -6    0.05    0.01
  -7   3  -6    0.08    0.02
  -8  -3  -6    0.04    0.02
  -8   3  -6   -0.01    0.01
  -7  -4   6    0.06    0.01
  -7   4   6    0.05    0.01
  -6  -4   6    0.05    0.01
  -6   4   6    0.06    0.01
  -5  -4   6    1.39    0.04
   5   4  -6    1.43    0.04
  -5   4   6    1.36    0.04
  -4  -4   6    0.13    0.02
   4   4  -6    0.14    0.02
  -4   4   6    0.13    0.01
  -3  -4   6    0.02    0.01
   3  -4  -6    0.01    0.01
   3   4  -6    0.01    0.01
  -3   4   6    0.02    0.01
   2  -4  -6    4.74    0.08
  -2  -4   6    4.49    0.08
  -2   4   6    4.33    0.08
   2   4  -6    4.59    0.08
   1  -4  -6    0.88    0.02
  -1  -4   6    0.90    0.03
  -1   4   6    0.88    0.03
   1   4  -6    0.93    0.03
   0  -4   6    2.23    0.04
   0  -4  -6    2.23    0.04
   0   4   6    2.24    0.05
   0   4  -6    2.33    0.04
  -1  -4  -6    8.05    0.13
   1  -4   6    7.94    0.12
  -1   4  -6    7.98    0.13
   1   4   6    8.15    0.13
  -2  -4  -6    1.49    0.03
   2  -4   6    1.49    0.03
   2   4   6    1.48    0.04
  -2   4  -6    1.53    0.03
   3  -4   6    0.10    0.01
  -3  -4  -6    0.07    0.01
   3   4   6    0.07    0.01
  -3   4  -6    0.07    0.01
  -4  -4  -6    0.73    0.03
   4  -4   6    0.78    0.02
  -4   4  -6    0.75    0.03
   4   4   6    0.76    0.03
  -5  -4  -6    1.30    0.04
   5   4   6    1.39    0.04
  -5   4  -6    1.36    0.04
  -6  -4  -6    0.01    0.01
  -6   4  -6    0.00    0.01
   6   4   6    0.00    0.01
  -7  -4  -6    0.00    0.01
  -7   4  -6    0.00    0.01
  -8  -4  -6    0.12    0.02
  -8   4  -6    0.11    0.02
  -8  -5   6   -0.02    0.02
  -8   5   6    0.00    0.01
  -7  -5   6    0.01    0.01
  -7   5   6   -0.01    0.01
  -6  -5   6    0.70    0.03
   6   5  -6    0.66    0.03
  -6   5   6    0.65    0.03
  -5  -5   6    0.22    0.02
  -5   5   6    0.23    0.02
   5   5  -6    0.22    0.02
  -4  -5   6    0.17    0.02
   4   5  -6    0.19    0.02
  -4   5   6    0.18    0.02
  -3  -5   6    3.55    0.07
   3  -5  -6    3.47    0.07
  -3   5   6    3.55    0.07
   3   5  -6    3.60    0.07
  -2  -5   6    3.47    0.06
   2  -5  -6    3.47    0.06
   2   5  -6    3.41    0.07
  -2   5   6    3.50    0.07
   1  -5  -6    0.12    0.01
  -1  -5   6    0.11    0.01
  -1   5   6    0.13    0.01
   1   5  -6    0.14    0.01
   0  -5  -6    3.61    0.06
   0  -5   6    3.64    0.07
   0   5   6    3.62    0.07
   0   5  -6    3.73    0.07
  -1  -5  -6    0.47    0.02
   1  -5   6    0.45    0.02
  -1   5  -6    0.48    0.02
   1   5   6    0.51    0.02
   2  -5   6    0.04    0.01
  -2  -5  -6    0.04    0.01
  -2   5  -6    0.05    0.01
   2   5   6    0.04    0.01
  -3  -5  -6    4.39    0.08
   3  -5   6    4.50    0.08
   3   5   6    4.46    0.08
  -3   5  -6    4.29    0.08
   4  -5   6    0.33    0.02
  -4  -5  -6    0.30    0.02
   4   5   6    0.32    0.02
  -4   5  -6    0.34    0.02
  -5  -5  -6    0.85    0.03
  -5   5  -6    0.85    0.03
   5   5   6    0.87    0.03
  -6  -5  -6    0.00    0.01
  -6   5  -6    0.01    0.01
  -7  -5  -6    0.02    0.01
  -7   5  -6    0.01    0.01
  -8   6   6    0.02    0.02
  -7  -6   6    0.12    0.02
  -7  -6   6    0.12    0.02
  -7   6   6    0.14    0.02
  -6  -6   6    0.12    0.02
   6   6  -6    0.11    0.02
  -6   6   6    0.11    0.02
  -5  -6   6    0.01    0.01
  -5   6   6   -0.01    0.01
   5   6  -6    0.02    0.01
  -4  -6   6    2.88    0.06
  -4   6   6    2.85    0.06
   4   6  -6    2.85    0.07
   3  -6  -6    0.20    0.02
  -3  -6   6    0.18    0.02
  -3   6   6    0.22    0.02
   3   6  -6    0.21    0.02
  -2  -6   6    2.51    0.05
   2  -6  -6    2.43    0.05
  -2   6   6    2.45    0.05
   2   6  -6    2.53    0.06
   1  -6  -6    0.09    0.01
  -1  -6   6    0.06    0.01
   1   6  -6    0.09    0.01
  -1   6   6    0.08    0.01
   0  -6  -6    0.36    0.02
   0  -6   6    0.35    0.02
   0   6   6    0.35    0.02
   0   6  -6    0.35    0.02
  -1  -6  -6    0.44    0.02
   1  -6   6    0.41    0.02
   1   6   6    0.46    0.02
  -1   6  -6    0.42    0.02
  -2  -6  -6    6.83    0.11
   2  -6   6    6.83    0.11
  -2   6  -6    6.86    0.12
   2   6   6    7.06    0.12
  -3  -6  -6    4.93    0.09
   3  -6   6    4.83    0.09
  -3   6  -6    4.76    0.09
   3   6   6    5.03    0.09
   4  -6   6    0.29    0.02
  -4  -6  -6    0.27    0.02
   4   6   6    0.29    0.02
  -4   6  -6    0.26    0.02
  -5  -6  -6    0.04    0.01
  -5   6  -6    0.01    0.01
  -6  -6  -6    0.06    0.02
  -6   6  -6    0.06    0.01
  -7  -6  -6    0.06    0.02
  -7   6  -6    0.10    0.02
  -7  -7   6    0.01    0.02
  -7   7   6    0.02    0.02
  -6  -7   6    0.04    0.01
  -6  -7   6    0.04    0.02
  -6   7   6    0.03    0.01
   6   7  -6    0.03    0.02
  -5  -7   6    0.17    0.02
   5   7  -6    0.17    0.02
  -5   7   6    0.16    0.02
  -4  -7   6    0.02    0.01
   4   7  -6    0.02    0.01
  -4   7   6    0.01    0.01
  -3  -7   6    0.28    0.02
  -3   7   6    0.29    0.02
   3   7  -6    0.25    0.02
   2  -7  -6    0.24    0.02
  -2  -7   6    0.25    0.02
   2   7  -6    0.22    0.02
  -2   7   6    0.23    0.02
  -1  -7   6    1.78    0.04
   1  -7  -6    1.74    0.04
   1   7  -6    1.82    0.05
  -1   7   6    1.81    0.05
   0  -7  -6    4.09    0.07
   0  -7   6    4.00    0.08
   0   7   6    4.15    0.08
   0   7  -6    4.14    0.08
   1  -7   6    1.99    0.05
  -1  -7  -6    1.99    0.04
  -1   7  -6    1.99    0.05
   1   7   6    2.00    0.05
  -2  -7  -6    0.02    0.01
   2  -7   6    0.01    0.01
   2   7   6    0.01    0.01
  -2   7  -6    0.01    0.01
  -3  -7  -6    2.26    0.05
   3  -7   6    2.22    0.05
   3   7   6    2.37    0.06
  -3   7  -6    2.21    0.05
  -4  -7  -6    0.00    0.01
   4  -7   6   -0.02    0.01
   4   7   6    0.00    0.01
  -4   7  -6    0.01    0.01
  -5  -7  -6    0.77    0.03
  -5   7  -6    0.81    0.03
  -6  -7  -6    0.10    0.02
  -6   7  -6    0.10    0.02
  -7  -8   6    0.04    0.02
  -6  -8   6    0.10    0.02
  -6  -8   6    0.08    0.02
   6   8  -6    0.05    0.02
  -6   8   6    0.10    0.02
  -5  -8   6    0.22    0.02
  -5  -8   6    0.24    0.02
  -5   8   6    0.23    0.02
   5   8  -6    0.21    0.02
  -4  -8   6    0.85    0.03
  -4  -8   6    0.78    0.03
   4   8  -6    0.82    0.04
  -4   8   6    0.81    0.03
  -3  -8   6    0.95    0.03
  -3   8   6    0.89    0.03
   3   8  -6    0.88    0.04
  -2  -8   6    0.00    0.01
   2   8  -6    0.01    0.01
  -2   8   6    0.00    0.01
  -1  -8   6    1.59    0.04
   1   8  -6    1.63    0.04
  -1   8   6    1.59    0.04
   0  -8   6    0.10    0.01
   0  -8  -6    0.14    0.01
   0   8  -6    0.13    0.01
   0   8   6    0.10    0.02
   1  -8   6    1.78    0.05
  -1  -8  -6    1.88    0.04
   1   8   6    1.79    0.05
  -1   8  -6    1.78    0.04
  -2  -8  -6    0.13    0.01
   2  -8   6    0.14    0.02
  -2   8  -6    0.14    0.02
   2   8   6    0.16    0.02
  -3  -8  -6    0.07    0.01
   3  -8   6    0.08    0.01
   3   8   6    0.05    0.01
  -3   8  -6    0.05    0.01
  -4  -8  -6    0.09    0.01
   4  -8   6    0.16    0.02
  -4   8  -6    0.11    0.02
  -5  -8  -6    0.43    0.03
  -5   8  -6    0.38    0.02
  -6  -8  -6   -0.01    0.01
  -6   8  -6    0.01    0.01
  -6  -9   6    0.66    0.04
  -6  -9   6    0.69    0.03
  -5  -9   6    0.01    0.01
   5   9  -6    0.00    0.01
  -5   9   6    0.00    0.01
  -4  -9   6   -0.01    0.01
  -4   9   6   -0.01    0.01
   4   9  -6    0.01    0.01
  -3  -9   6    0.05    0.01
   3   9  -6    0.07    0.02
  -3   9   6    0.06    0.02
  -2  -9   6    0.53    0.03
  -2   9   6    0.56    0.03
   2   9  -6    0.56    0.03
  -1  -9   6    0.32    0.02
   1   9  -6    0.30    0.02
  -1   9   6    0.28    0.02
   0  -9   6    1.12    0.04
   0   9   6    1.18    0.04
   0   9  -6    1.09    0.04
  -1  -9  -6    0.01    0.01
   1  -9   6    0.03    0.01
  -1   9  -6    0.00    0.01
   1   9   6    0.01    0.01
  -2  -9  -6    0.39    0.02
   2  -9   6    0.33    0.02
   2   9   6    0.40    0.03
  -2   9  -6    0.36    0.02
  -3  -9  -6    0.15    0.02
   3  -9   6    0.17    0.02
  -3   9  -6    0.12    0.02
  -4  -9  -6    0.00    0.01
   4  -9   6    0.05    0.01
  -4   9  -6    0.01    0.01
  -5  -9  -6    0.01    0.02
  -5   9  -6   -0.02    0.01
  -5 -10   6    0.23    0.02
  -4 -10   6    0.44    0.03
  -4  10   6    0.40    0.03
   4  10  -6    0.37    0.03
  -3 -10   6    0.01    0.01
   3  10  -6    0.04    0.01
  -3  10   6   -0.01    0.01
  -2 -10   6    0.07    0.02
  -2  10   6    0.05    0.02
   2  10  -6    0.06    0.02
  -1 -10   6    0.31    0.02
   1  10  -6    0.30    0.02
  -1  10   6    0.32    0.02
   0 -10   6    0.00    0.01
   0  10  -6   -0.01    0.01
   0  10   6   -0.01    0.01
   1 -10   6   -0.01    0.01
  -1  10  -6    0.01    0.01
   1  10   6   -0.02    0.01
   2 -10   6    0.04    0.01
  -2  10  -6    0.04    0.01
   3 -10   6    0.00    0.01
  -3 -10  -6    0.01    0.01
  -3  10  -6   -0.02    0.01
   4 -10   6    0.54    0.03
  -4 -10  -6    0.61    0.03
  -4  10  -6    0.62    0.03
   5 -10   6    0.11    0.02
  -3 -11   6    0.14    0.02
  -3  11   6    0.13    0.02
  -2 -11   6   -0.01    0.01
  -2  11   6   -0.02    0.01
   2  11  -6    0.02    0.01
  -1 -11   6    0.08    0.02
   1  11  -6    0.12    0.02
  -1  11   6    0.08    0.02
   0 -11   6    0.54    0.03
   0  11   6    0.50    0.03
   0  11  -6    0.48    0.03
   1 -11   6    0.00    0.01
  -1  11  -6   -0.02    0.01
   2 -11   6    0.09    0.02
  -2  11  -6    0.11    0.02
  -9   0   7    0.03    0.02
  -8   0   7    0.01    0.01
  -7   0   7    0.13    0.02
  -6   0   7   -0.02    0.01
  -5   0   7    0.01    0.01
  -4   0   7    0.00    0.01
  -4   0   7    0.01    0.01
  -3   0   7    3.67    0.06
   3   0  -7    3.80    0.06
  -3   0   7    3.67    0.07
   2   0  -7    0.01    0.00
  -2   0   7    0.00    0.01
   2   0  -7   -0.01    0.01
  -2   0   7   -0.02    0.01
   1   0  -7   47.35    0.71
  -1   0   7   47.98    0.69
   1   0  -7   48.78    0.69
  -1   0   7   48.21    0.66
   0   0   7   -0.01    0.01
   0   0  -7    0.00    0.00
   0   0   7    0.01    0.01
   0   0  -7    0.00    0.01
  -1   0  -7   36.00    0.53
   1   0   7   36.87    0.50
  -1   0  -7   36.23    0.52
   1   0   7   36.22    0.52
   2   0   7    0.00    0.01
  -2   0  -7    0.02    0.01
  -2   0  -7    0.00    0.01
   2   0   7    0.00    0.00
  -3   0  -7    1.13    0.03
   3   0   7    1.13    0.03
  -3   0  -7    1.09    0.03
  -4   0  -7   -0.01    0.01
  -4   0  -7   -0.02    0.01
   4   0   7   -0.01    0.01
  -5   0  -7    2.12    0.04
   5   0   7    2.05    0.05
  -5   0  -7    1.97    0.05
  -6   0  -7    0.00    0.01
  -6   0  -7   -0.01    0.01
  -7   0  -7    0.27    0.02
  -8   0  -7    0.00    0.02
  -9   1   7    0.00    0.02
  -8  -1   7    0.23    0.02
  -8   1   7    0.23    0.02
  -7  -1   7    0.11    0.02
  -7   1   7    0.08    0.02
  -6  -1   7   -0.01    0.01
  -6   1   7   -0.02    0.01
  -5  -1   7    0.03    0.01
  -5   1   7    0.01    0.01
  -5   1   7    0.02    0.01
  -4  -1   7   -0.01    0.01
  -4   1   7   -0.01    0.01
  -4   1   7   -0.01    0.01
   4   1  -7    0.01    0.01
  -3  -1   7    3.74    0.07
   3  -1  -7    3.79    0.07
   3   1  -7    3.70    0.07
  -3   1   7    3.67    0.06
   2  -1  -7   15.29    0.22
  -2  -1   7   14.68    0.22
   2  -1  -7   14.82    0.23
  -2  -1   7   14.90    0.22
  -2   1   7   14.94    0.22
  -2   1   7   15.03    0.22
   2   1  -7   14.64    0.22
   2   1  -7   14.84    0.23
  -1  -1   7   24.03    0.34
   1  -1  -7   23.34    0.35
   1  -1  -7   23.70    0.35
  -1  -1   7   23.73    0.33
   1   1  -7   23.72    0.35
  -1   1   7   23.50    0.34
   1   1  -7   23.76    0.35
  -1   1   7   23.79    0.33
   0  -1  -7    0.13    0.01
   0  -1   7    0.11    0.01
   0  -1  -7    0.12    0.01
   0  -1   7    0.12    0.01
   0   1   7    0.11    0.01
   0   1   7    0.11    0.01
   0   1  -7    0.11    0.01
   0   1  -7    0.10    0.01
   1  -1   7    7.47    0.12
   1  -1   7    7.57    0.11
  -1  -1  -7    7.46    0.12
  -1  -1  -7    7.42    0.12
   1   1   7    7.65    0.11
  -1   1  -7    7.44    0.12
   1   1   7    7.39    0.12
  -1   1  -7    7.54    0.11
   2  -1   7    0.31    0.02
   2  -1   7    0.31    0.01
  -2  -1  -7    0.33    0.01
   2   1   7    0.32    0.02
  -2   1  -7    0.32    0.01
  -2   1  -7    0.31    0.01
   2   1   7    0.33    0.01
   3  -1   7    8.09    0.14
  -3  -1  -7    7.94    0.13
   3   1   7    8.09    0.14
  -3   1  -7    8.20    0.12
  -3   1  -7    8.30    0.13
  -4  -1  -7    4.80    0.08
   4  -1   7    4.81    0.09
  -4   1  -7    4.81    0.08
   4   1   7    4.81    0.09
  -4   1  -7    4.64    0.09
  -5  -1  -7    0.02    0.01
  -5   1  -7    0.02    0.01
   5   1   7    0.03    0.01
  -5   1  -7    0.03    0.01
  -6  -1  -7    0.00    0.01
  -6   1  -7    0.01    0.01
  -7  -1  -7    0.24    0.02
  -7   1  -7    0.27    0.02
  -8   1  -7    0.02    0.02
  -9   2   7    0.01    0.02
  -8  -2   7    0.08    0.02
  -8   2   7    0.13    0.02
  -7  -2   7    0.06    0.02
  -7   2   7    0.08    0.02
  -6  -2   7    0.07    0.01
  -6   2   7    0.07    0.01
  -5  -2   7    0.02    0.01
  -5   2   7   -0.01    0.01
  -4  -2   7    2.49    0.05
   4   2  -7    2.36    0.05
  -4   2   7    2.42    0.05
  -3  -2   7    3.28    0.06
   3  -2  -7    3.31    0.06
   3   2  -7    3.31    0.06
  -3   2   7    3.33    0.06
   2  -2  -7    0.46    0.02
  -2  -2   7    0.43    0.02
  -2  -2   7    0.46    0.01
  -2   2   7    0.45    0.02
   2   2  -7    0.44    0.02
  -1  -2   7    2.88    0.05
  -1  -2   7    2.89    0.05
   1  -2  -7    2.90    0.05
   1   2  -7    2.90    0.05
  -1   2   7    2.93    0.05
   1   2  -7    2.88    0.05
   0  -2  -7    4.43    0.07
   0  -2   7    4.36    0.07
   0  -2   7    4.38    0.07
   0  -2  -7    4.38    0.07
   0   2  -7    4.34    0.07
   0   2   7    4.29    0.08
   0   2  -7    4.41    0.07
   1  -2   7   12.30    0.18
   1  -2   7   11.84    0.19
  -1  -2  -7   12.04    0.18
  -1   2  -7   12.19    0.18
   1   2   7   12.25    0.19
  -1   2  -7   12.35    0.18
   1   2   7   12.24    0.17
   2  -2   7    5.52    0.10
  -2  -2  -7    5.51    0.09
   2  -2   7    5.40    0.08
  -2   2  -7    5.53    0.09
  -2   2  -7    5.57    0.09
   2   2   7    5.54    0.10
   3  -2   7    0.36    0.01
  -3  -2  -7    0.33    0.02
  -3   2  -7    0.36    0.01
  -3   2  -7    0.34    0.02
   3   2   7    0.33    0.02
  -4  -2  -7    0.03    0.01
   4   2   7    0.02    0.01
  -4   2  -7    0.03    0.01
  -4   2  -7    0.03    0.01
  -5  -2  -7    1.02    0.03
   5   2   7    0.97    0.03
  -5   2  -7    0.96    0.03
  -6  -2  -7    0.13    0.02
  -6   2  -7    0.09    0.02
   6   2   7    0.12    0.02
  -7  -2  -7    0.00    0.01
  -7   2  -7   -0.01    0.01
  -8  -2  -7    0.11    0.02
  -8   2  -7    0.09    0.02
  -9   3   7    0.02    0.02
  -8  -3   7    0.00    0.01
  -7  -3   7    0.31    0.02
  -6  -3   7    0.16    0.02
  -6   3   7    0.13    0.02
  -5  -3   7    0.65    0.03
   5   3  -7    0.66    0.03
  -5   3   7    0.69    0.03
  -4  -3   7    0.14    0.02
   4   3  -7    0.16    0.01
  -4   3   7    0.17    0.01
   3  -3  -7    3.68    0.07
  -3  -3   7    3.63    0.07
  -3   3   7    3.55    0.07
   3   3  -7    3.63    0.07
  -2  -3   7    2.21    0.05
  -2  -3   7    2.26    0.04
   2  -3  -7    2.25    0.05
   2   3  -7    2.15    0.04
  -2   3   7    2.22    0.05
  -1  -3   7    3.41    0.06
  -1  -3   7    3.35    0.06
   1  -3  -7    3.40    0.06
   1   3  -7    3.42    0.06
  -1   3   7    3.28    0.06
   0  -3  -7    0.08    0.01
   0  -3   7    0.08    0.01
   0  -3   7    0.08    0.01
   0   3  -7    0.07    0.01
   0   3  -7    0.07    0.01
   0   3   7    0.06    0.01
   1  -3   7   15.42    0.22
  -1  -3  -7   14.98    0.23
   1   3   7   15.09    0.23
  -1   3  -7   15.13    0.23
  -1   3  -7   15.19    0.22
   2  -3   7    0.07    0.01
  -2  -3  -7    0.08    0.01
  -2   3  -7    0.07    0.01
  -2   3  -7    0.07    0.01
   2   3   7    0.06    0.01
   3  -3   7    0.79    0.02
  -3  -3  -7    0.78    0.02
   3   3   7    0.74    0.03
  -3   3  -7    0.76    0.03
  -4  -3  -7    0.34    0.02
   4   3   7    0.31    0.02
  -4   3  -7    0.33    0.02
  -5  -3  -7    0.26    0.02
  -5   3  -7    0.29    0.02
   5   3   7    0.26    0.02
  -6  -3  -7    0.05    0.01
   6   3   7    0.05    0.01
  -6   3  -7    0.03    0.01
  -7  -3  -7    0.25    0.02
  -7   3  -7    0.21    0.02
  -8  -3  -7    0.02    0.01
  -8  -4   7   -0.01    0.01
  -7  -4   7    0.07    0.02
  -7   4   7    0.09    0.02
  -6  -4   7    0.00    0.01
  -6   4   7    0.02    0.01
  -5  -4   7    0.42    0.02
  -5   4   7    0.46    0.02
   5   4  -7    0.43    0.02
  -4  -4   7    7.98    0.13
   4   4  -7    7.86    0.14
  -4   4   7    7.95    0.13
  -3  -4   7    0.00    0.01
   3  -4  -7   -0.01    0.01
   3   4  -7    0.01    0.01
  -3   4   7   -0.01    0.01
   2  -4  -7    0.22    0.02
  -2  -4   7    0.21    0.02
  -2   4   7    0.23    0.02
   2   4  -7    0.21    0.02
   1  -4  -7    8.04    0.13
  -1  -4   7    8.15    0.13
   1   4  -7    8.29    0.13
  -1   4   7    7.96    0.13
   0  -4  -7    6.94    0.11
   0  -4   7    7.01    0.11
   0   4  -7    7.14    0.11
   0   4   7    7.04    0.12
   1  -4   7    0.26    0.02
  -1  -4  -7    0.26    0.01
  -1   4  -7    0.27    0.01
   1   4   7    0.26    0.02
  -1   4  -7    0.25    0.01
   2  -4   7    5.79    0.09
  -2  -4  -7    5.92    0.10
   2   4   7    6.03    0.10
  -2   4  -7    5.79    0.10
   3  -4   7    4.18    0.07
  -3  -4  -7    4.04    0.07
   3   4   7    4.09    0.08
  -3   4  -7    4.09    0.08
  -4  -4  -7    0.03    0.01
  -4   4  -7    0.04    0.01
   4   4   7    0.05    0.01
  -5  -4  -7    0.26    0.02
  -5   4  -7    0.28    0.02
   5   4   7    0.23    0.02
  -6  -4  -7    0.65    0.03
  -6   4  -7    0.63    0.03
   6   4   7    0.66    0.03
  -7  -4  -7    0.00    0.01
  -7   4  -7   -0.01    0.01
  -8   5   7    0.00    0.01
  -7  -5   7    0.10    0.02
  -7   5   7    0.09    0.02
  -6  -5   7    1.00    0.04
   6   5  -7    1.01    0.04
  -6   5   7    0.97    0.04
  -5  -5   7    0.12    0.02
   5   5  -7    0.11    0.02
  -5   5   7    0.10    0.02
  -4  -5   7    0.60    0.02
   4  -5  -7    0.66    0.03
  -4   5   7    0.58    0.03
   4   5  -7    0.61    0.03
  -3  -5   7    1.20    0.03
   3  -5  -7    1.20    0.03
   3   5  -7    1.27    0.04
  -3   5   7    1.23    0.04
   2  -5  -7   10.08    0.16
  -2  -5   7   10.01    0.16
  -2   5   7    9.92    0.16
   2   5  -7   10.26    0.16
  -1  -5   7    2.55    0.05
   1  -5  -7    2.45    0.05
  -1   5   7    2.50    0.05
   1   5  -7    2.58    0.05
   0  -5  -7    0.75    0.02
   0  -5   7    0.80    0.03
   0   5  -7    0.78    0.02
   0   5   7    0.77    0.03
   1  -5   7    2.53    0.05
  -1  -5  -7    2.60    0.05
   1   5   7    2.54    0.06
  -1   5  -7    2.54    0.05
   2  -5   7    2.06    0.05
  -2  -5  -7    2.05    0.04
   2   5   7    2.10    0.05
  -2   5  -7    2.06    0.04
  -3  -5  -7    0.04    0.01
   3  -5   7    0.05    0.01
   3   5   7    0.02    0.01
  -3   5  -7    0.04    0.01
  -4  -5  -7    2.37    0.05
  -4   5  -7    2.32    0.05
   4   5   7    2.42    0.06
  -5  -5  -7    0.43    0.02
   5   5   7    0.49    0.03
  -5   5  -7    0.48    0.02
  -6  -5  -7   -0.02    0.01
  -6   5  -7    0.00    0.01
  -7  -5  -7    0.07    0.02
  -7   5  -7    0.09    0.02
  -8   6   7    0.07    0.02
  -7  -6   7    0.24    0.02
  -7   6   7    0.24    0.02
  -6  -6   7    0.05    0.01
  -6   6   7    0.04    0.01
   6   6  -7    0.05    0.02
  -5  -6   7    0.23    0.02
   5   6  -7    0.23    0.02
  -5   6   7    0.23    0.02
  -4  -6   7    0.44    0.02
  -4   6   7    0.46    0.02
   4   6  -7    0.46    0.03
  -3  -6   7    1.35    0.04
   3  -6  -7    1.31    0.04
   3   6  -7    1.36    0.04
  -3   6   7    1.29    0.04
  -2  -6   7    0.58    0.02
   2  -6  -7    0.59    0.02
   2   6  -7    0.58    0.03
  -2   6   7    0.57    0.03
   1  -6  -7    2.76    0.05
  -1  -6   7    2.80    0.06
  -1   6   7    2.81    0.06
   1   6  -7    2.90    0.06
   0  -6   7    1.00    0.03
   0  -6  -7    0.99    0.03
   0   6  -7    1.02    0.03
   0   6   7    1.00    0.03
   1  -6   7    0.54    0.02
  -1  -6  -7    0.51    0.02
  -1   6  -7    0.56    0.02
   1   6   7    0.54    0.02
  -2  -6  -7    0.02    0.01
   2  -6   7    0.03    0.01
   2   6   7    0.03    0.01
  -2   6  -7    0.01    0.01
   3  -6   7    1.50    0.04
  -3  -6  -7    1.54    0.04
   3   6   7    1.61    0.04
  -3   6  -7    1.50    0.04
   4  -6   7    0.62    0.03
  -4  -6  -7    0.59    0.03
   4   6   7    0.53    0.03
  -4   6  -7    0.55    0.02
  -5  -6  -7    0.47    0.02
   5   6   7    0.47    0.03
  -5   6  -7    0.51    0.02
  -6  -6  -7    0.00    0.01
  -6   6  -7    0.01    0.01
  -7   6  -7    0.23    0.02
  -7  -7   7    0.03    0.02
  -7  -7   7    0.03    0.02
  -7   7   7    0.03    0.02
  -6  -7   7   -0.01    0.01
   6   7  -7    0.00    0.01
  -6   7   7   -0.01    0.01
  -5  -7   7    0.62    0.03
   5   7  -7    0.66    0.03
  -5   7   7    0.65    0.03
  -4  -7   7    0.04    0.01
   4   7  -7    0.04    0.01
  -4   7   7    0.03    0.01
  -3  -7   7    0.30    0.02
   3   7  -7    0.29    0.02
  -3   7   7    0.28    0.02
   2  -7  -7    0.99    0.03
  -2  -7   7    1.03    0.03
   2   7  -7    0.94    0.03
  -2   7   7    1.02    0.03
   1  -7  -7    0.03    0.01
  -1  -7   7    0.04    0.01
   1   7  -7    0.04    0.01
  -1   7   7    0.03    0.01
   0  -7  -7    1.24    0.03
   0  -7   7    1.23    0.04
   0   7  -7    1.20    0.03
   0   7   7    1.25    0.04
   1  -7   7    0.25    0.02
  -1  -7  -7    0.28    0.02
   1   7   7    0.27    0.02
  -1   7  -7    0.28    0.02
  -2  -7  -7    0.38    0.02
   2  -7   7    0.33    0.02
   2   7   7    0.35    0.02
  -2   7  -7    0.34    0.02
  -3  -7  -7    0.06    0.01
   3  -7   7    0.05    0.01
  -3   7  -7    0.06    0.01
   3   7   7    0.06    0.01
   4  -7   7    0.45    0.03
  -4  -7  -7    0.48    0.02
   4   7   7    0.50    0.03
  -4   7  -7    0.49    0.02
  -5  -7  -7    1.67    0.05
  -5   7  -7    1.65    0.05
  -6  -7  -7    0.13    0.02
  -6   7  -7    0.14    0.02
  -6  -8   7    0.03    0.02
  -6  -8   7    0.03    0.02
  -6   8   7    0.04    0.02
   6   8  -7    0.03    0.02
  -5  -8   7    0.00    0.01
  -5  -8   7   -0.01    0.01
   5   8  -7    0.01    0.01
  -5   8   7   -0.02    0.01
  -4  -8   7    0.58    0.03
  -4  -8   7    0.65    0.03
   4   8  -7    0.60    0.03
  -4   8   7    0.65    0.03
  -3  -8   7    0.01    0.01
   3   8  -7    0.01    0.01
  -3   8   7    0.00    0.01
  -2  -8   7    0.01    0.01
  -2   8   7    0.02    0.01
   2   8  -7    0.00    0.01
  -1  -8   7    0.01    0.01
   1  -8  -7    0.02    0.01
  -1   8   7   -0.01    0.01
   1   8  -7    0.01    0.01
   0  -8  -7    0.13    0.01
   0  -8   7    0.13    0.02
   0   8  -7    0.11    0.01
   0   8   7    0.11    0.02
  -1  -8  -7    0.00    0.01
   1  -8   7    0.00    0.01
  -1   8  -7    0.00    0.01
   1   8   7    0.01    0.01
  -2  -8  -7    1.52    0.04
   2  -8   7    1.53    0.04
   2   8   7    1.50    0.04
  -2   8  -7    1.51    0.04
   3  -8   7    0.57    0.03
  -3  -8  -7    0.56    0.02
  -3   8  -7    0.52    0.02
   3   8   7    0.55    0.03
   4  -8   7    0.07    0.01
  -4  -8  -7    0.06    0.01
  -4   8  -7    0.07    0.01
  -5  -8  -7    0.62    0.03
  -5   8  -7    0.66    0.03
  -6  -9   7    0.03    0.02
  -6  -9   7   -0.02    0.01
  -5  -9   7    0.26    0.02
   5   9  -7    0.27    0.03
  -5   9   7    0.24    0.02
  -4  -9   7    0.03    0.01
  -4   9   7    0.01    0.02
   4   9  -7    0.02    0.02
  -3  -9   7    0.01    0.01
  -3   9   7   -0.01    0.01
   3   9  -7    0.01    0.01
  -2  -9   7   -0.02    0.01
   2   9  -7   -0.02    0.01
  -2   9   7    0.01    0.01
  -1  -9   7    0.07    0.01
   1   9  -7    0.06    0.01
  -1   9   7    0.06    0.02
   0  -9   7    0.02    0.01
   0   9   7    0.01    0.01
   0   9  -7    0.02    0.01
  -1  -9  -7    0.43    0.02
   1  -9   7    0.45    0.03
  -1   9  -7    0.44    0.02
   1   9   7    0.43    0.03
   2  -9   7   -0.01    0.01
  -2  -9  -7    0.01    0.01
   2   9   7    0.02    0.01
  -2   9  -7    0.00    0.01
   3  -9   7    0.26    0.02
  -3  -9  -7    0.28    0.02
  -3   9  -7    0.30    0.02
   4  -9   7    0.21    0.02
  -4  -9  -7    0.20    0.02
  -4   9  -7    0.21    0.02
  -4 -10   7    0.25    0.02
   4  10  -7    0.16    0.02
  -4  10   7    0.19    0.02
  -3 -10   7    0.23    0.02
   3  10  -7    0.23    0.02
  -3  10   7    0.19    0.02
  -2 -10   7    0.01    0.01
  -2  10   7    0.03    0.02
   2  10  -7    0.01    0.01
  -1 -10   7    0.04    0.01
  -1  10   7    0.01    0.01
   1  10  -7    0.03    0.01
   0 -10   7    0.13    0.02
   0  10   7    0.15    0.02
   0  10  -7    0.10    0.02
   1 -10   7    0.02    0.01
   1  10   7    0.00    0.01
  -1  10  -7    0.02    0.01
  -2 -10  -7    1.21    0.04
   2 -10   7    1.18    0.04
  -2  10  -7    1.18    0.04
   3 -10   7    0.05    0.02
  -3 -10  -7    0.06    0.01
  -3  10  -7    0.06    0.02
  -4 -10  -7   -0.01    0.01
   4 -10   7    0.01    0.01
  -2 -11   7    0.26    0.02
  -2  11   7    0.29    0.03
  -1 -11   7    0.22    0.02
   1  11  -7    0.22    0.02
  -1  11   7    0.23    0.02
   0 -11   7    0.74    0.04
   0  11  -7    0.69    0.03
   0  11   7    0.72    0.03
   1 -11   7    0.15    0.02
  -1  11  -7    0.20    0.02
  -9   0   8   -0.02    0.02
  -8   0   8    0.13    0.02
  -7   0   8    0.00    0.01
  -6   0   8    1.13    0.04
  -5   0   8   -0.01    0.01
  -4   0   8    3.52    0.06
  -4   0   8    3.56    0.07
  -3   0   8    0.00    0.01
  -3   0   8    0.02    0.01
   2   0  -8    1.57    0.03
   2   0  -8    1.61    0.04
  -2   0   8    1.52    0.04
  -2   0   8    1.54    0.03
  -1   0   8    0.00    0.01
  -1   0   8    0.00    0.01
   1   0  -8   -0.01    0.01
   1   0  -8    0.00    0.00
   0   0   8    6.35    0.10
   0   0   8    6.34    0.10
   0   0  -8    6.30    0.10
   0   0  -8    6.36    0.10
  -1   0  -8    0.00    0.01
  -1   0  -8    0.00    0.01
   1   0   8    0.00    0.01
   1   0   8    0.00    0.01
  -2   0  -8    8.05    0.13
   2   0   8    7.70    0.13
  -2   0  -8    7.93    0.12
  -3   0  -8    0.00    0.01
   3   0   8   -0.02    0.01
  -3   0  -8   -0.01    0.01
   4   0   8    0.81    0.03
  -4   0  -8    0.87    0.03
  -4   0  -8    0.86    0.03
   5   0   8   -0.01    0.01
  -5   0  -8    0.00    0.01
  -5   0  -8    0.00    0.01
  -6   0  -8    3.20    0.07
  -6   0  -8    3.24    0.06
  -7   0  -8   -0.01    0.01
  -9  -1   8   -0.02    0.02
  -9   1   8    0.01    0.02
  -8  -1   8    0.09    0.02
  -8   1   8    0.09    0.02
  -7  -1   8    0.13    0.02
  -7   1   8    0.10    0.02
  -6  -1   8    1.18    0.04
  -6   1   8    1.19    0.04
  -5  -1   8    2.45    0.06
  -5   1   8    2.38    0.06
  -5   1   8    2.28    0.05
  -4  -1   8   -0.02    0.01
  -4   1   8    0.00    0.01
   4   1  -8    0.01    0.01
  -4   1   8    0.00    0.01
   3  -1  -8    0.24    0.02
  -3  -1   8    0.27    0.01
  -3  -1   8    0.25    0.02
   3   1  -8    0.26    0.01
  -3   1   8    0.27    0.02
  -3   1   8    0.27    0.02
  -2  -1   8    0.57    0.02
  -2  -1   8    0.60    0.02
   2  -1  -8    0.60    0.02
  -2   1   8    0.58    0.02
   2   1  -8    0.59    0.02
  -2   1   8    0.58    0.02
   2   1  -8    0.61    0.02
   1  -1  -8    0.55    0.02
  -1  -1   8    0.60    0.02
  -1  -1   8    0.58    0.02
  -1   1   8    0.56    0.02
   1   1  -8    0.56    0.02
  -1   1   8    0.58    0.02
   1   1  -8    0.56    0.02
   0  -1  -8    6.26    0.10
   0  -1  -8    6.36    0.10
   0  -1   8    6.34    0.10
   0  -1   8    6.24    0.10
   0   1   8    6.29    0.10
   0   1   8    6.22    0.10
   0   1  -8    6.39    0.10
   0   1  -8    6.48    0.10
   1  -1   8    4.92    0.08
   1  -1   8    4.86    0.09
  -1  -1  -8    4.82    0.08
  -1  -1  -8    4.79    0.08
   1   1   8    4.79    0.09
   1   1   8    4.96    0.08
  -1   1  -8    4.89    0.08
  -1   1  -8    4.96    0.08
  -2  -1  -8    0.46    0.02
  -2  -1  -8    0.47    0.02
   2  -1   8    0.50    0.02
   2  -1   8    0.48    0.02
  -2   1  -8    0.47    0.02
  -2   1  -8    0.47    0.02
   2   1   8    0.45    0.02
  -3  -1  -8    0.47    0.02
  -3  -1  -8    0.48    0.02
   3  -1   8    0.48    0.02
  -3   1  -8    0.48    0.02
  -3   1  -8    0.48    0.02
   3   1   8    0.49    0.02
   4  -1   8    4.43    0.09
  -4  -1  -8    4.31    0.08
  -4   1  -8    4.38    0.08
   4   1   8    4.26    0.09
  -4   1  -8    4.37    0.07
  -5  -1  -8    0.14    0.01
  -5   1  -8    0.14    0.01
  -5   1  -8    0.13    0.02
   5   1   8    0.15    0.02
  -6  -1  -8    0.31    0.02
  -6   1  -8    0.31    0.02
  -7  -1  -8    1.01    0.04
  -7  -1  -8    0.99    0.03
  -7   1  -8    0.97    0.04
  -9   2   8   -0.01    0.02
  -8  -2   8    0.03    0.02
  -8   2   8    0.03    0.02
  -7  -2   8    0.35    0.02
  -7   2   8    0.32    0.02
  -6  -2   8    0.26    0.02
  -6   2   8    0.25    0.02
  -5  -2   8    0.58    0.03
  -5   2   8    0.58    0.02
   5   2  -8    0.59    0.03
  -4  -2   8    0.69    0.03
   4   2  -8    0.66    0.02
  -4   2   8    0.66    0.02
   3  -2  -8    5.43    0.10
  -3  -2   8    5.36    0.09
   3   2  -8    5.42    0.09
  -3   2   8    5.30    0.09
  -2  -2   8    2.60    0.05
   2  -2  -8    2.56    0.05
  -2  -2   8    2.65    0.05
   2   2  -8    2.51    0.05
  -2   2   8    2.55    0.05
  -1  -2   8    0.67    0.02
  -1  -2   8    0.69    0.02
   1  -2  -8    0.68    0.02
   1   2  -8    0.68    0.02
  -1   2   8    0.68    0.02
   1   2  -8    0.70    0.02
   0  -2  -8   11.83    0.18
   0  -2   8   12.10    0.18
   0  -2  -8   11.91    0.18
   0  -2   8   12.16    0.18
   0   2   8   12.05    0.19
   0   2   8   11.94    0.18
   0   2  -8   12.11    0.18
   0   2  -8   12.01    0.18
  -1  -2  -8    0.43    0.02
   1  -2   8    0.44    0.02
  -1  -2  -8    0.44    0.02
   1  -2   8    0.46    0.02
   1   2   8    0.43    0.02
  -1   2  -8    0.43    0.02
   1   2   8    0.45    0.02
  -1   2  -8    0.44    0.02
  -2  -2  -8    3.26    0.06
   2  -2   8    3.25    0.07
   2  -2   8    3.19    0.06
  -2   2  -8    3.44    0.06
   2   2   8    3.18    0.07
  -2   2  -8    3.25    0.06
  -3  -2  -8    0.07    0.01
   3  -2   8    0.05    0.01
   3   2   8    0.07    0.01
  -3   2  -8    0.06    0.01
  -3   2  -8    0.07    0.01
  -4  -2  -8    0.03    0.01
   4   2   8    0.02    0.01
  -4   2  -8    0.02    0.01
  -5  -2  -8    2.69    0.06
   5   2   8    2.71    0.07
  -5   2  -8    2.76    0.06
  -6  -2  -8    0.17    0.02
  -6   2  -8    0.18    0.02
   6   2   8    0.20    0.02
  -7  -2  -8    0.03    0.01
  -7   2  -8    0.04    0.02
  -8  -2  -8    0.02    0.02
  -8  -3   8    0.14    0.02
  -8   3   8    0.20    0.02
  -7  -3   8    0.03    0.02
  -6  -3   8    0.10    0.02
  -6   3   8    0.11    0.01
  -5  -3   8    0.79    0.03
   5   3  -8    0.78    0.03
  -5   3   8    0.77    0.03
  -4  -3   8    0.68    0.03
   4   3  -8    0.67    0.03
  -4   3   8    0.74    0.03
  -3  -3   8    0.06    0.01
   3  -3  -8    0.07    0.01
   3   3  -8    0.08    0.01
  -3   3   8    0.08    0.01
  -2  -3   8    7.66    0.12
   2  -3  -8    7.96    0.13
  -2   3   8    7.70    0.13
   2   3  -8    7.62    0.13
  -1  -3   8    0.37    0.02
  -1  -3   8    0.38    0.02
   1  -3  -8    0.41    0.02
  -1   3   8    0.36    0.02
   1   3  -8    0.40    0.02
   0  -3   8    4.57    0.08
   0  -3   8    4.52    0.08
   0  -3  -8    4.60    0.08
   0   3  -8    4.57    0.08
   0   3   8    4.55    0.08
   0   3  -8    4.55    0.08
  -1  -3  -8    1.88    0.04
   1  -3   8    1.91    0.04
   1  -3   8    1.85    0.04
  -1   3  -8    1.96    0.04
   1   3   8    1.91    0.05
  -1   3  -8    1.92    0.04
  -2  -3  -8    5.56    0.09
   2  -3   8    5.32    0.09
  -2   3  -8    5.45    0.09
  -2   3  -8    5.70    0.09
   2   3   8    5.49    0.10
  -3  -3  -8    2.48    0.05
  -3   3  -8    2.42    0.05
   3   3   8    2.46    0.06
  -4  -3  -8    1.74    0.04
   4   3   8    1.77    0.05
  -4   3  -8    1.82    0.04
  -5  -3  -8    0.47    0.02
  -5   3  -8    0.51    0.03
   5   3   8    0.48    0.03
  -6  -3  -8    0.01    0.01
   6   3   8   -0.01    0.01
  -6   3  -8   -0.01    0.01
  -7  -3  -8    0.12    0.02
  -7   3  -8    0.17    0.02
  -8  -3  -8    0.13    0.02
  -8  -4   8   -0.01    0.02
  -7  -4   8    0.03    0.01
  -7   4   8    0.02    0.01
  -6  -4   8    0.00    0.01
   6   4  -8    0.00    0.01
  -6   4   8    0.01    0.01
  -5  -4   8    0.81    0.03
  -5   4   8    0.85    0.03
   5   4  -8    0.84    0.03
  -4  -4   8    0.02    0.01
   4  -4  -8    0.00    0.01
   4   4  -8    0.03    0.01
  -4   4   8    0.01    0.01
   3  -4  -8    0.04    0.01
  -3  -4   8    0.07    0.01
  -3   4   8    0.06    0.01
   3   4  -8    0.07    0.01
  -2  -4   8    0.85    0.03
   2  -4  -8    0.85    0.03
   2   4  -8    0.84    0.03
  -2   4   8    0.88    0.03
  -1  -4   8    3.48    0.06
   1  -4  -8    3.50    0.06
  -1   4   8    3.40    0.07
   1   4  -8    3.52    0.06
   0  -4   8    1.74    0.04
   0  -4  -8    1.66    0.04
   0   4   8    1.64    0.04
   0   4  -8    1.71    0.04
  -1  -4  -8    0.35    0.02
   1  -4   8    0.34    0.02
  -1   4  -8    0.36    0.02
   1   4   8    0.34    0.02
  -1   4  -8    0.34    0.02
  -2  -4  -8    0.62    0.02
   2  -4   8    0.62    0.02
  -2   4  -8    0.65    0.02
   2   4   8    0.62    0.03
   3  -4   8    4.06    0.07
  -3  -4  -8    4.18    0.08
  -3   4  -8    4.21    0.08
   3   4   8    4.14    0.08
  -4  -4  -8    0.46    0.02
  -4   4  -8    0.43    0.02
   4   4   8    0.47    0.03
  -5  -4  -8    0.02    0.01
   5   4   8    0.04    0.01
  -5   4  -8    0.05    0.01
  -6  -4  -8    0.61    0.03
   6   4   8    0.59    0.03
  -6   4  -8    0.57    0.03
  -7  -4  -8    0.08    0.02
  -7   4  -8    0.06    0.02
  -8  -5   8    0.12    0.02
  -7  -5   8    0.21    0.02
  -7   5   8    0.21    0.02
  -6  -5   8    0.02    0.01
  -6   5   8    0.03    0.01
   6   5  -8    0.01    0.01
  -5  -5   8    0.33    0.02
  -5   5   8    0.28    0.02
   5   5  -8    0.32    0.02
  -4  -5   8    0.48    0.02
   4  -5  -8    0.51    0.03
  -4   5   8    0.48    0.02
   4   5  -8    0.48    0.03
  -3  -5   8    0.58    0.02
   3  -5  -8    0.60    0.03
   3   5  -8    0.53    0.03
  -3   5   8    0.55    0.03
   2  -5  -8    2.37    0.05
  -2  -5   8    2.37    0.05
   2   5  -8    2.37    0.05
  -2   5   8    2.36    0.05
   1  -5  -8    0.35    0.02
  -1  -5   8    0.35    0.02
   1   5  -8    0.34    0.02
  -1   5   8    0.35    0.02
   0  -5   8    0.47    0.02
   0  -5  -8    0.45    0.02
   0   5  -8    0.45    0.02
   0   5   8    0.48    0.02
   1  -5   8    5.73    0.10
  -1  -5  -8    5.81    0.10
  -1   5  -8    5.79    0.10
   1   5   8    5.87    0.10
  -2  -5  -8    0.06    0.01
   2  -5   8    0.05    0.01
   2   5   8    0.07    0.01
  -2   5  -8    0.05    0.01
  -3  -5  -8    0.82    0.03
   3  -5   8    0.78    0.03
  -3   5  -8    0.82    0.03
   3   5   8    0.84    0.03
  -4  -5  -8    0.11    0.01
   4   5   8    0.12    0.02
  -4   5  -8    0.09    0.01
  -5  -5  -8    0.24    0.02
   5   5   8    0.22    0.02
  -5   5  -8    0.23    0.02
  -6  -5  -8    0.02    0.01
  -6   5  -8    0.03    0.01
   6   5   8    0.07    0.02
  -7  -5  -8    0.13    0.02
  -7   5  -8    0.13    0.02
  -8   6   8    0.07    0.02
  -7  -6   8   -0.01    0.01
  -7   6   8    0.00    0.01
  -6  -6   8    0.46    0.02
  -6   6   8    0.53    0.03
   6   6  -8    0.51    0.03
  -5  -6   8    0.13    0.02
   5   6  -8    0.16    0.02
  -5   6   8    0.16    0.02
  -4  -6   8    0.36    0.02
   4  -6  -8    0.36    0.02
   4   6  -8    0.32    0.02
  -4   6   8    0.32    0.02
  -3  -6   8   -0.01    0.01
   3  -6  -8    0.00    0.01
  -3   6   8    0.00    0.01
   3   6  -8    0.00    0.01
  -2  -6   8    2.17    0.05
   2  -6  -8    2.11    0.05
  -2   6   8    2.12    0.05
   2   6  -8    2.19    0.05
   1  -6  -8    0.46    0.02
  -1  -6   8    0.45    0.02
  -1   6   8    0.43    0.02
   1   6  -8    0.46    0.02
   0  -6   8    3.82    0.07
   0  -6  -8    3.83    0.07
   0   6  -8    3.86    0.07
   0   6   8    3.92    0.08
   1  -6   8    5.35    0.09
  -1  -6  -8    5.45    0.09
  -1   6  -8    5.26    0.09
   1   6   8    5.31    0.10
   2  -6   8    0.01    0.01
  -2  -6  -8    0.01    0.01
  -2   6  -8    0.01    0.01
   2   6   8    0.02    0.01
   3  -6   8    0.18    0.02
  -3  -6  -8    0.15    0.01
   3   6   8    0.18    0.02
  -3   6  -8    0.17    0.02
  -4  -6  -8    0.00    0.01
  -4   6  -8    0.00    0.01
   4   6   8    0.00    0.01
  -5  -6  -8    0.33    0.02
   5   6   8    0.33    0.02
  -5   6  -8    0.31    0.02
  -6  -6  -8    0.15    0.02
  -6   6  -8    0.12    0.02
  -7  -7   8    0.00    0.01
  -7   7   8   -0.02    0.01
  -6  -7   8    0.07    0.02
  -6   7   8    0.08    0.02
   6   7  -8    0.07    0.02
  -5  -7   8    0.08    0.02
  -5   7   8    0.07    0.02
   5   7  -8    0.06    0.02
  -4  -7   8    0.47    0.03
  -4   7   8    0.49    0.03
   4   7  -8    0.47    0.03
  -3  -7   8    0.22    0.02
  -3   7   8    0.21    0.02
   3   7  -8    0.23    0.02
  -2  -7   8    0.59    0.03
   2  -7  -8    0.59    0.02
   2   7  -8    0.65    0.03
  -2   7   8    0.59    0.03
   1  -7  -8    1.70    0.04
  -1  -7   8    1.72    0.04
  -1   7   8    1.67    0.05
   1   7  -8    1.71    0.04
   0  -7  -8    1.29    0.03
   0  -7   8    1.22    0.04
   0   7   8    1.23    0.04
   0   7  -8    1.27    0.04
   1  -7   8    2.56    0.06
  -1  -7  -8    2.61    0.05
  -1   7  -8    2.51    0.05
   1   7   8    2.57    0.06
  -2  -7  -8    0.01    0.01
   2  -7   8   -0.01    0.01
  -2   7  -8   -0.01    0.01
   2   7   8    0.01    0.01
   3  -7   8    1.94    0.05
  -3  -7  -8    1.91    0.05
   3   7   8    1.93    0.05
  -3   7  -8    1.90    0.05
  -4  -7  -8    0.19    0.02
  -4   7  -8    0.20    0.02
   4   7   8    0.22    0.02
  -5  -7  -8    0.01    0.01
  -5   7  -8    0.04    0.01
  -6   7  -8    0.03    0.01
  -6  -8   8    0.08    0.02
  -6  -8   8    0.10    0.02
   6   8  -8    0.10    0.02
  -6   8   8    0.09    0.02
  -5  -8   8    0.00    0.01
   5   8  -8    0.02    0.01
  -5   8   8    0.00    0.01
  -4  -8   8    0.01    0.01
  -4   8   8    0.01    0.01
   4   8  -8    0.02    0.01
  -3  -8   8    0.60    0.03
  -3   8   8    0.62    0.03
   3   8  -8    0.59    0.03
  -2  -8   8    0.24    0.02
   2   8  -8    0.22    0.02
  -2   8   8    0.20    0.02
  -1  -8   8    0.62    0.03
   1  -8  -8    0.61    0.02
   1   8  -8    0.63    0.03
  -1   8   8    0.61    0.03
   0  -8   8    0.86    0.03
   0  -8  -8    0.91    0.03
   0   8  -8    0.80    0.03
   0   8   8    0.84    0.03
  -1  -8  -8    0.27    0.02
   1  -8   8    0.29    0.02
  -1   8  -8    0.24    0.02
   1   8   8    0.28    0.02
   2  -8   8    0.21    0.02
  -2  -8  -8    0.23    0.02
   2   8   8    0.24    0.02
  -2   8  -8    0.18    0.02
  -3  -8  -8    1.11    0.03
   3  -8   8    1.15    0.04
   3   8   8    1.12    0.04
  -3   8  -8    1.10    0.04
  -4  -8  -8    0.13    0.02
  -4   8  -8    0.13    0.02
  -5  -8  -8    0.02    0.01
  -5   8  -8    0.00    0.01
  -5  -9   8   -0.01    0.01
  -5   9   8    0.00    0.02
   5   9  -8    0.01    0.02
  -4  -9   8    0.13    0.02
  -4   9   8    0.06    0.02
   4   9  -8    0.15    0.02
  -3  -9   8    0.01    0.01
   3   9  -8   -0.01    0.01
  -3   9   8    0.00    0.01
  -2  -9   8    0.88    0.03
   2   9  -8    0.86    0.04
  -2   9   8    0.90    0.04
  -1  -9   8   -0.02    0.01
  -1   9   8    0.00    0.01
   1   9  -8    0.01    0.01
   0  -9   8    0.04    0.01
   0  -9  -8    0.03    0.01
   0   9  -8    0.02    0.01
   0   9   8    0.05    0.02
  -1  -9  -8    0.20    0.02
   1  -9   8    0.17    0.02
  -1   9  -8    0.19    0.02
   1   9   8    0.19    0.02
   2  -9   8    0.26    0.02
  -2  -9  -8    0.36    0.02
  -2   9  -8    0.29    0.02
   2   9   8    0.36    0.03
   3  -9   8    0.10    0.02
  -3  -9  -8    0.10    0.02
  -3   9  -8    0.10    0.02
  -4  -9  -8    0.77    0.03
   4  -9   8    0.75    0.04
  -4   9  -8    0.83    0.03
  -4 -10   8   -0.01    0.01
  -3 -10   8    0.14    0.02
   3  10  -8    0.15    0.02
  -3  10   8    0.14    0.02
  -2 -10   8    0.11    0.02
  -2  10   8    0.08    0.02
   2  10  -8    0.07    0.02
  -1 -10   8    0.01    0.01
  -1  10   8    0.01    0.02
   1  10  -8    0.03    0.01
   0 -10   8   -0.01    0.01
   0  10   8    0.01    0.01
   0  10  -8    0.03    0.01
   1 -10   8    0.18    0.02
  -1  10  -8    0.20    0.02
   1  10   8    0.25    0.02
  -2 -10  -8    0.58    0.03
   2 -10   8    0.58    0.03
   2  10   8    0.57    0.03
  -2  10  -8    0.56    0.03
  -3 -10  -8    0.38    0.02
   3 -10   8    0.33    0.03
   4 -10   8    0.02    0.02
  -1  11   8    0.04    0.02
   0  11   8    0.09    0.02
   1  11   8    0.47    0.03
  -9   0   9    0.02    0.02
  -8   0   9   -0.03    0.01
  -7   0   9    0.19    0.02
  -6   0   9   -0.01    0.01
  -5   0   9    0.24    0.02
  -4   0   9    0.01    0.01
  -3   0   9    4.03    0.08
  -3   0   9    3.98    0.07
  -2   0   9   -0.01    0.01
   2   0  -9   -0.02    0.01
  -2   0   9    0.01    0.01
  -1   0   9    3.45    0.06
   1   0  -9    3.55    0.07
  -1   0   9    3.53    0.06
   0   0   9    0.00    0.01
   0   0  -9   -0.01    0.01
   0   0  -9    0.00    0.01
   0   0   9    0.01    0.01
   1   0   9    4.53    0.08
   1   0   9    4.76    0.07
  -1   0  -9    4.63    0.08
  -1   0  -9    4.60    0.08
   2   0   9    0.00    0.01
  -2   0  -9    0.01    0.01
  -2   0  -9    0.00    0.01
  -3   0  -9    0.64    0.02
  -3   0  -9    0.66    0.02
   3   0   9    0.69    0.03
   4   0   9   -0.01    0.01
  -4   0  -9    0.00    0.01
  -4   0  -9   -0.01    0.01
   5   0   9    4.36    0.09
  -5   0  -9    4.38    0.09
  -5   0  -9    4.44    0.08
  -6   0  -9   -0.01    0.01
  -7   0  -9    1.03    0.04
  -9  -1   9    0.06    0.02
  -8  -1   9    0.06    0.02
  -8   1   9    0.02    0.02
  -7  -1   9    0.00    0.01
  -7   1   9    0.00    0.01
  -6  -1   9   -0.01    0.01
  -6   1   9    0.00    0.01
  -5  -1   9    0.00    0.01
  -5   1   9   -0.01    0.01
  -4  -1   9    2.70    0.06
  -4   1   9    2.69    0.05
  -4   1   9    2.54    0.06
  -3  -1   9    2.14    0.04
   3  -1  -9    2.17    0.05
  -3  -1   9    2.12    0.05
  -3   1   9    2.20    0.05
  -3   1   9    2.18    0.04
  -2  -1   9    0.10    0.01
   2  -1  -9    0.09    0.01
  -2  -1   9    0.09    0.01
   2   1  -9    0.09    0.01
  -2   1   9    0.10    0.01
   2   1  -9    0.10    0.01
  -2   1   9    0.11    0.01
   1  -1  -9    0.95    0.03
  -1  -1   9    0.98    0.03
  -1  -1   9    0.98    0.03
  -1   1   9    0.95    0.03
  -1   1   9    0.96    0.03
   1   1  -9    0.97    0.02
   0  -1  -9    5.65    0.09
   0  -1   9    5.56    0.09
   0  -1  -9    5.50    0.09
   0  -1   9    5.47    0.10
   0   1  -9    5.78    0.09
   0   1   9    5.57    0.10
   0   1   9    5.61    0.09
   0   1  -9    5.72    0.09
   1  -1   9    0.79    0.02
   1  -1   9    0.66    0.03
  -1  -1  -9    0.69    0.02
  -1  -1  -9    0.69    0.02
   1   1   9    0.65    0.02
  -1   1  -9    0.71    0.02
   1   1   9    0.67    0.02
  -1   1  -9    0.67    0.02
   2  -1   9    6.10    0.11
  -2  -1  -9    6.15    0.10
  -2  -1  -9    6.19    0.10
   2   1   9    5.98    0.11
  -2   1  -9    6.28    0.10
  -2   1  -9    6.30    0.10
  -3  -1  -9    2.93    0.06
  -3  -1  -9    2.88    0.06
   3  -1   9    2.88    0.07
   3   1   9    2.88    0.06
  -3   1  -9    2.95    0.06
  -3   1  -9    2.95    0.05
  -4  -1  -9    0.48    0.02
  -4  -1  -9    0.47    0.03
   4  -1   9    0.42    0.02
  -4   1  -9    0.49    0.02
   4   1   9    0.44    0.03
  -4   1  -9    0.50    0.02
  -5  -1  -9    1.05    0.03
  -5  -1  -9    0.98    0.04
  -5   1  -9    1.01    0.04
   5   1   9    1.06    0.04
  -6  -1  -9    0.01    0.01
  -6  -1  -9    0.03    0.02
   6   1   9    0.03    0.01
  -6   1  -9    0.02    0.01
  -7  -1  -9    0.37    0.03
  -7   1  -9    0.43    0.03
  -8  -2   9    0.04    0.02
  -8   2   9    0.01    0.02
  -7  -2   9    0.04    0.02
  -7   2   9    0.07    0.02
  -6  -2   9    0.03    0.01
  -6   2   9    0.08    0.02
  -5  -2   9    0.61    0.03
  -5   2   9    0.63    0.02
  -5   2   9    0.60    0.03
  -4  -2   9    0.22    0.02
   4   2  -9    0.23    0.02
  -4   2   9    0.22    0.02
   3  -2  -9    3.22    0.07
  -3  -2   9    3.32    0.06
  -3   2   9    3.25    0.06
   3   2  -9    3.17    0.06
   2  -2  -9    6.78    0.11
  -2  -2   9    6.81    0.11
  -2  -2   9    6.94    0.11
  -2   2   9    6.83    0.11
   2   2  -9    6.54    0.11
   1  -2  -9    1.48    0.04
  -1  -2   9    1.57    0.04
  -1  -2   9    1.50    0.04
  -1   2   9    1.48    0.04
   1   2  -9    1.53    0.03
  -1   2   9    1.52    0.04
   1   2  -9    1.54    0.04
   0  -2  -9    3.30    0.06
   0  -2   9    3.35    0.06
   0  -2   9    3.33    0.06
   0   2  -9    3.37    0.06
   0   2   9    3.37    0.06
   0   2  -9    3.33    0.06
   0   2   9    3.26    0.07
   1  -2   9    0.89    0.02
  -1  -2  -9    0.88    0.03
   1  -2   9    0.88    0.03
  -1  -2  -9    0.88    0.02
   1   2   9    0.86    0.03
  -1   2  -9    0.90    0.02
   1   2   9    0.88    0.02
  -1   2  -9    0.88    0.02
  -2  -2  -9    5.79    0.10
   2  -2   9    5.86    0.11
  -2  -2  -9    5.87    0.10
   2  -2   9    5.65    0.09
  -2   2  -9    5.92    0.10
  -2   2  -9    5.97    0.09
   2   2   9    5.75    0.10
  -3  -2  -9    6.49    0.11
   3  -2   9    6.35    0.12
  -3   2  -9    6.45    0.10
   3   2   9    6.43    0.12
  -3   2  -9    6.38    0.11
  -4  -2  -9    0.81    0.03
  -4   2  -9    0.83    0.03
   4   2   9    0.85    0.03
  -5  -2  -9    0.16    0.02
  -5   2  -9    0.14    0.02
   5   2   9    0.15    0.02
  -6  -2  -9    0.14    0.02
   6   2   9    0.15    0.02
  -6   2  -9    0.14    0.02
  -7  -2  -9    0.21    0.02
  -7   2  -9    0.22    0.02
  -8  -3   9    0.06    0.02
  -8   3   9    0.07    0.02
  -7  -3   9    0.00    0.01
  -7   3   9    0.01    0.01
  -6  -3   9    0.09    0.02
  -6   3   9    0.09    0.01
  -5  -3   9    1.47    0.04
  -5   3   9    1.42    0.04
   5   3  -9    1.49    0.04
  -4  -3   9    0.06    0.01
   4  -3  -9    0.11    0.01
  -4   3   9    0.11    0.01
   4   3  -9    0.10    0.01
   3  -3  -9    0.97    0.03
  -3  -3   9    0.95    0.03
  -3   3   9    0.92    0.03
   3   3  -9    0.92    0.03
   2  -3  -9    0.42    0.02
  -2  -3   9    0.41    0.02
   2   3  -9    0.40    0.02
  -2   3   9    0.38    0.02
  -1  -3   9   14.85    0.22
  -1  -3   9   14.87    0.22
   1  -3  -9   14.66    0.22
   1   3  -9   14.79    0.22
  -1   3   9   14.28    0.22
   0  -3  -9    3.87    0.07
   0  -3   9    4.01    0.07
   0  -3   9    4.02    0.07
   0   3  -9    3.99    0.07
   0   3  -9    4.12    0.07
   0   3   9    4.00    0.08
   1  -3   9    7.39    0.11
   1  -3   9    7.36    0.12
  -1  -3  -9    7.27    0.12
  -1   3  -9    7.27    0.12
  -1   3  -9    7.28    0.12
   1   3   9    7.16    0.12
  -2  -3  -9    0.32    0.02
   2  -3   9    0.34    0.02
  -2   3  -9    0.32    0.02
   2   3   9    0.31    0.02
  -2   3  -9    0.38    0.02
  -3  -3  -9    1.55    0.04
  -3   3  -9    1.67    0.04
   3   3   9    1.53    0.04
  -4  -3  -9    0.07    0.01
  -4   3  -9    0.06    0.01
   4   3   9    0.06    0.01
  -5  -3  -9    1.84    0.04
  -5   3  -9    1.73    0.05
   5   3   9    1.76    0.05
  -6  -3  -9    0.02    0.01
  -6   3  -9    0.00    0.01
   6   3   9    0.00    0.01
  -7  -3  -9    0.13    0.02
  -7   3  -9    0.13    0.02
   7   3   9    0.20    0.02
  -8  -4   9    0.02    0.02
  -7  -4   9    0.06    0.02
  -6  -4   9    0.91    0.04
  -6   4   9    0.94    0.03
  -5  -4   9    0.12    0.02
  -5   4   9    0.10    0.01
   5   4  -9    0.12    0.02
   4  -4  -9    1.79    0.05
  -4  -4   9    1.74    0.05
  -4   4   9    1.76    0.04
   4   4  -9    1.73    0.05
  -3  -4   9    6.20    0.11
   3  -4  -9    6.10    0.11
   3   4  -9    5.95    0.11
  -3   4   9    6.20    0.11
  -2  -4   9    0.74    0.03
   2  -4  -9    0.74    0.03
   2   4  -9    0.75    0.03
  -2   4   9    0.78    0.03
  -1  -4   9    2.67    0.05
   1  -4  -9    2.60    0.05
  -1   4   9    2.56    0.06
   1   4  -9    2.66    0.05
   0  -4   9    3.19    0.06
   0  -4  -9    3.17    0.06
   0   4   9    3.09    0.06
   0   4  -9    3.19    0.06
  -1  -4  -9    7.99    0.13
   1  -4   9    7.80    0.12
  -1   4  -9    7.88    0.13
   1   4   9    7.82    0.13
   2  -4   9    0.07    0.01
  -2  -4  -9    0.02    0.01
  -2   4  -9    0.04    0.01
   2   4   9    0.04    0.01
  -3  -4  -9    3.69    0.07
   3   4   9    3.60    0.08
  -3   4  -9    3.61    0.07
  -4  -4  -9    1.77    0.04
  -4   4  -9    1.78    0.04
   4   4   9    1.76    0.05
  -5  -4  -9    0.01    0.01
  -5   4  -9   -0.01    0.01
   5   4   9    0.01    0.01
  -6  -4  -9    0.12    0.02
   6   4   9    0.17    0.02
  -6   4  -9    0.11    0.02
  -7  -4  -9   -0.02    0.01
  -8  -5   9    0.04    0.02
  -7  -5   9    0.03    0.02
  -7   5   9    0.04    0.02
  -6  -5   9    0.55    0.03
  -6   5   9    0.58    0.03
   6   5  -9    0.61    0.03
  -5  -5   9    0.01    0.01
   5   5  -9    0.00    0.01
  -5   5   9    0.03    0.01
  -4  -5   9    0.96    0.03
   4  -5  -9    0.93    0.03
  -4   5   9    0.96    0.03
   4   5  -9    0.95    0.03
  -3  -5   9    3.98    0.08
   3  -5  -9    4.02    0.08
  -3   5   9    4.04    0.08
   3   5  -9    3.92    0.08
  -2  -5   9    0.01    0.01
   2  -5  -9    0.00    0.01
  -2   5   9   -0.01    0.01
   2   5  -9   -0.01    0.01
   1  -5  -9    4.78    0.09
  -1  -5   9    4.84    0.09
   1   5  -9    4.83    0.09
  -1   5   9    4.73    0.09
   0  -5   9    2.59    0.05
   0  -5  -9    2.69    0.05
   0   5  -9    2.62    0.05
   0   5   9    2.52    0.06
  -1  -5  -9    1.71    0.04
   1  -5   9    1.79    0.04
   1   5   9    1.71    0.05
  -1   5  -9    1.70    0.04
  -2  -5  -9    3.65    0.07
   2  -5   9    3.62    0.07
   2   5   9    3.73    0.08
  -2   5  -9    3.63    0.07
  -3  -5  -9    0.27    0.02
   3   5   9    0.28    0.02
  -3   5  -9    0.27    0.02
  -4  -5  -9    0.05    0.01
  -4   5  -9    0.06    0.01
   4   5   9    0.06    0.01
  -5  -5  -9    0.03    0.01
   5   5   9    0.02    0.01
  -5   5  -9    0.01    0.01
  -6  -5  -9    0.10    0.02
   6   5   9    0.10    0.02
  -6   5  -9    0.12    0.02
  -7  -6   9    0.00    0.01
  -7   6   9   -0.01    0.01
  -6  -6   9   -0.01    0.01
   6   6  -9   -0.01    0.01
  -6   6   9   -0.02    0.01
  -5  -6   9    0.55    0.03
  -5   6   9    0.64    0.03
   5   6  -9    0.57    0.03
   4  -6  -9    0.10    0.01
  -4  -6   9    0.09    0.02
  -4   6   9    0.12    0.02
   4   6  -9    0.08    0.02
  -3  -6   9    0.10    0.02
   3  -6  -9    0.11    0.01
   3   6  -9    0.11    0.02
  -3   6   9    0.09    0.02
   2  -6  -9    0.37    0.02
  -2  -6   9    0.38    0.02
  -2   6   9    0.39    0.02
   2   6  -9    0.37    0.02
  -1  -6   9    4.14    0.08
   1  -6  -9    3.99    0.08
   1   6  -9    4.14    0.08
  -1   6   9    4.01    0.08
   0  -6   9    0.19    0.02
   0  -6  -9    0.19    0.02
   0   6  -9    0.19    0.02
   0   6   9    0.18    0.02
  -1  -6  -9    1.28    0.03
   1  -6   9    1.20    0.03
   1   6   9    1.19    0.04
  -1   6  -9    1.23    0.03
   2  -6   9    0.39    0.02
  -2  -6  -9    0.37    0.02
   2   6   9    0.44    0.02
  -2   6  -9    0.39    0.02
   3  -6   9    0.20    0.02
  -3  -6  -9    0.18    0.02
   3   6   9    0.23    0.02
  -3   6  -9    0.20    0.02
  -4  -6  -9    0.02    0.01
   4   6   9    0.03    0.01
  -4   6  -9    0.02    0.01
  -5  -6  -9    0.05    0.01
  -5   6  -9    0.08    0.02
   5   6   9    0.06    0.02
  -6  -6  -9    0.12    0.02
  -6   6  -9    0.08    0.02
  -6  -7   9    0.06    0.02
  -6   7   9    0.06    0.02
   6   7  -9    0.06    0.02
  -5  -7   9   -0.01    0.01
   5   7  -9   -0.01    0.01
  -5   7   9    0.00    0.01
  -4  -7   9    0.22    0.02
  -4   7   9    0.20    0.02
   4   7  -9    0.22    0.02
  -3  -7   9    0.21    0.02
   3  -7  -9    0.18    0.02
  -3   7   9    0.18    0.02
   3   7  -9    0.16    0.02
   2  -7  -9    0.00    0.01
  -2  -7   9   -0.01    0.01
  -2   7   9    0.00    0.01
   2   7  -9   -0.01    0.01
   1  -7  -9    0.03    0.01
  -1  -7   9    0.01    0.01
  -1   7   9   -0.01    0.01
   1   7  -9    0.02    0.01
   0  -7   9    0.00    0.01
   0  -7  -9   -0.01    0.01
   0   7   9   -0.01    0.01
   0   7  -9    0.00    0.01
  -1  -7  -9    0.44    0.02
   1  -7   9    0.43    0.02
   1   7   9    0.41    0.02
  -1   7  -9    0.47    0.02
   2  -7   9    0.34    0.02
  -2  -7  -9    0.35    0.02
  -2   7  -9    0.34    0.02
   2   7   9    0.37    0.02
   3  -7   9    1.13    0.04
  -3  -7  -9    1.15    0.04
  -3   7  -9    1.17    0.04
   3   7   9    1.23    0.04
  -4  -7  -9    0.00    0.01
   4   7   9    0.00    0.01
  -4   7  -9    0.00    0.01
  -5  -7  -9    0.04    0.01
  -5   7  -9    0.05    0.01
  -6  -8   9    0.01    0.02
   6   8  -9    0.00    0.01
  -5  -8   9    0.06    0.02
  -5   8   9    0.05    0.02
   5   8  -9    0.04    0.02
  -4  -8   9    0.42    0.03
  -4   8   9    0.41    0.03
   4   8  -9    0.37    0.03
  -3  -8   9    0.00    0.01
  -3   8   9   -0.01    0.01
   3   8  -9   -0.01    0.01
  -2  -8   9    0.06    0.01
  -2   8   9    0.08    0.01
   2   8  -9    0.13    0.02
  -1  -8   9    0.05    0.01
   1  -8  -9    0.06    0.01
  -1   8   9    0.05    0.02
   1   8  -9    0.04    0.01
   0  -8   9    0.37    0.02
   0  -8  -9    0.36    0.02
   0   8  -9    0.37    0.02
   0   8   9    0.37    0.02
  -1  -8  -9    0.58    0.02
   1  -8   9    0.58    0.03
   1   8   9    0.54    0.03
  -1   8  -9    0.57    0.03
  -2  -8  -9    0.07    0.01
   2  -8   9    0.09    0.02
  -2   8  -9    0.07    0.01
   2   8   9    0.11    0.02
   3  -8   9    0.56    0.03
  -3  -8  -9    0.60    0.03
  -3   8  -9    0.59    0.03
   3   8   9    0.60    0.03
  -4  -8  -9    0.03    0.02
  -4   8  -9    0.03    0.01
   4   8   9    0.04    0.01
  -4  -9   9    0.12    0.02
  -4   9   9    0.10    0.02
   4   9  -9    0.10    0.02
  -3  -9   9    0.39    0.02
   3   9  -9    0.40    0.03
  -3   9   9    0.40    0.03
  -2  -9   9    0.03    0.01
   2   9  -9    0.05    0.02
  -2   9   9    0.06    0.02
  -1  -9   9    0.44    0.03
  -1   9   9    0.45    0.03
   1   9  -9    0.40    0.03
   0  -9   9    0.04    0.01
   0  -9  -9    0.06    0.01
   0   9   9    0.03    0.01
   0   9  -9    0.02    0.01
  -1  -9  -9    0.10    0.01
   1  -9   9    0.10    0.02
   1   9   9    0.07    0.02
  -1   9  -9    0.08    0.02
  -2  -9  -9    0.04    0.01
   2  -9   9    0.05    0.01
   2   9   9    0.05    0.02
  -2   9  -9    0.03    0.01
   3  -9   9    0.06    0.01
  -3  -9  -9    0.04    0.02
  -3   9  -9    0.05    0.01
   3   9   9    0.03    0.02
  -2 -10   9    0.24    0.02
  -2  10   9    0.25    0.02
   2  10  -9    0.22    0.02
  -1 -10   9    0.11    0.02
  -1  10   9    0.13    0.02
   1  10  -9    0.12    0.02
   0 -10   9    0.65    0.03
   0  10  -9    0.62    0.03
   0  10   9    0.55    0.03
   1 -10   9    0.01    0.01
   1  10   9   -0.01    0.01
  -1  10  -9    0.01    0.01
   2 -10   9    0.05    0.01
  -2 -10  -9    0.03    0.01
   2  10   9    0.01    0.02
   3 -10   9    0.37    0.03
  -8   0  10    0.11    0.02
  -7   0  10   -0.01    0.01
  -6   0  10    1.14    0.04
  -5   0  10    0.01    0.01
  -4   0  10    0.76    0.03
  -3   0  10   -0.02    0.01
  -3   0  10   -0.01    0.01
   3   0 -10    0.00    0.01
  -2   0  10    1.43    0.04
   2   0 -10    1.38    0.04
  -2   0  10    1.44    0.04
   1   0 -10    0.00    0.01
  -1   0  10    0.00    0.01
  -1   0  10    0.02    0.01
   0   0  10    0.20    0.02
   0   0 -10    0.19    0.01
   0   0  10    0.19    0.02
   0   0 -10    0.20    0.01
   1   0  10    0.00    0.01
   1   0  10    0.00    0.01
  -1   0 -10    0.00    0.01
  -1   0 -10    0.00    0.01
   2   0  10    8.23    0.14
  -2   0 -10    8.35    0.13
  -2   0 -10    8.48    0.14
  -3   0 -10    0.00    0.01
   3   0  10    0.01    0.01
  -3   0 -10    0.01    0.01
  -4   0 -10    3.14    0.07
  -4   0 -10    3.28    0.06
   4   0  10    3.13    0.07
   5   0  10   -0.01    0.01
  -5   0 -10   -0.01    0.01
  -5   0 -10    0.00    0.01
  -6   0 -10    0.63    0.03
  -7   0 -10   -0.04    0.01
  -8  -1  10    0.17    0.02
  -8   1  10    0.17    0.02
  -7  -1  10    0.36    0.03
  -7   1  10    0.38    0.03
  -6  -1  10    0.06    0.01
  -6   1  10    0.06    0.01
  -5  -1  10    0.32    0.02
  -5   1  10    0.33    0.02
  -4  -1  10    0.45    0.02
  -4   1  10    0.48    0.03
  -4   1  10    0.44    0.02
   3  -1 -10    2.17    0.05
  -3  -1  10    2.17    0.05
  -3   1  10    2.22    0.05
  -3   1  10    2.16    0.05
  -2  -1  10    0.25    0.02
   2  -1 -10    0.23    0.02
  -2  -1  10    0.25    0.02
  -2   1  10    0.24    0.02
  -2   1  10    0.22    0.02
   2   1 -10    0.25    0.02
  -1  -1  10    0.50    0.02
  -1  -1  10    0.52    0.02
   1  -1 -10    0.48    0.02
   1   1 -10    0.52    0.02
  -1   1  10    0.48    0.02
  -1   1  10    0.51    0.02
   1   1 -10    0.48    0.02
   0  -1  10    2.35    0.05
   0  -1 -10    2.29    0.05
   0  -1  10    2.30    0.05
   0   1 -10    2.33    0.05
   0   1  10    2.37    0.05
   0   1 -10    2.38    0.04
   0   1  10    2.35    0.05
   1  -1  10    0.96    0.03
   1  -1  10    0.90    0.03
  -1  -1 -10    0.93    0.02
  -1  -1 -10    0.93    0.03
  -1   1 -10    0.94    0.02
  -1   1 -10    0.93    0.03
   1   1  10    0.91    0.03
   2  -1  10    1.12    0.04
  -2  -1 -10    1.12    0.03
  -2  -1 -10    1.14    0.03
  -2   1 -10    1.10    0.03
  -2   1 -10    1.08    0.03
   2   1  10    1.06    0.04
  -3  -1 -10    0.34    0.02
   3  -1  10    0.39    0.02
  -3  -1 -10    0.33    0.02
   3   1  10    0.38    0.02
  -3   1 -10    0.35    0.02
  -3   1 -10    0.36    0.02
  -4  -1 -10    2.71    0.05
  -4  -1 -10    2.81    0.06
   4  -1  10    2.58    0.07
   4   1  10    2.69    0.07
  -4   1 -10    2.77    0.05
  -4   1 -10    2.73    0.06
  -5  -1 -10    1.74    0.04
  -5  -1 -10    1.69    0.05
  -5   1 -10    1.69    0.05
   5   1  10    1.72    0.05
  -6  -1 -10    0.06    0.02
  -6  -1 -10    0.06    0.01
   6   1  10    0.09    0.02
  -6   1 -10    0.05    0.01
  -7  -1 -10    0.09    0.02
  -7   1 -10    0.12    0.02
  -8  -2  10   -0.03    0.01
  -8   2  10   -0.01    0.01
  -7  -2  10    0.18    0.02
  -7   2  10    0.21    0.02
  -6  -2  10    0.02    0.01
  -6   2  10    0.02    0.01
  -5  -2  10    2.09    0.05
  -5   2  10    2.09    0.05
  -5   2  10    2.08    0.06
  -4  -2  10    0.27    0.02
  -4   2  10    0.27    0.02
  -4   2  10    0.30    0.02
   3  -2 -10    0.07    0.01
  -3  -2  10    0.08    0.01
  -3   2  10    0.08    0.01
  -3   2  10    0.10    0.02
   2  -2 -10    2.05    0.05
  -2  -2  10    2.02    0.05
  -2  -2  10    2.09    0.04
  -2   2  10    2.08    0.05
   2   2 -10    1.92    0.04
  -2   2  10    2.06    0.05
   1  -2 -10    3.39    0.07
  -1  -2  10    3.35    0.06
  -1  -2  10    3.53    0.07
  -1   2  10    3.46    0.07
  -1   2  10    3.53    0.07
   1   2 -10    3.47    0.06
   1   2 -10    3.45    0.07
   0  -2 -10    1.02    0.03
   0  -2  10    1.05    0.03
   0  -2  10    1.04    0.03
   0   2 -10    1.04    0.03
   0   2 -10    1.08    0.03
   0   2  10    1.04    0.03
   0   2  10    1.03    0.03
   1  -2  10    0.82    0.02
  -1  -2 -10    0.75    0.02
   1  -2  10    0.79    0.03
  -1   2 -10    0.81    0.02
   1   2  10    0.71    0.03
  -1   2 -10    0.75    0.02
   2  -2  10    0.64    0.03
  -2  -2 -10    0.64    0.02
  -2  -2 -10    0.64    0.02
   2   2  10    0.61    0.03
  -2   2 -10    0.63    0.02
  -2   2 -10    0.63    0.02
  -3  -2 -10    1.41    0.04
  -3  -2 -10    1.44    0.04
   3  -2  10    1.45    0.04
   3   2  10    1.39    0.04
  -3   2 -10    1.39    0.04
  -3   2 -10    1.47    0.03
  -4  -2 -10    0.56    0.03
  -4  -2 -10    0.50    0.02
   4   2  10    0.53    0.03
  -4   2 -10    0.53    0.02
  -5  -2 -10    0.06    0.01
  -5  -2 -10    0.07    0.01
   5   2  10    0.09    0.02
  -5   2 -10    0.06    0.01
  -6  -2 -10    0.14    0.02
  -6  -2 -10    0.10    0.01
  -6   2 -10    0.10    0.02
   6   2  10    0.12    0.02
  -7  -2 -10    0.30    0.03
  -7  -2 -10    0.31    0.02
  -7   2 -10    0.22    0.02
  -8  -3  10    0.12    0.02
  -8   3  10    0.09    0.02
  -7  -3  10    0.50    0.03
  -7   3  10    0.47    0.03
  -6  -3  10    0.12    0.02
  -6   3  10    0.12    0.02
  -5  -3  10    0.11    0.02
  -5   3  10    0.10    0.01
   4  -3 -10    0.35    0.02
  -4  -3  10    0.35    0.02
  -4   3  10    0.38    0.02
  -3  -3  10    1.64    0.04
   3  -3 -10    1.57    0.04
  -3   3  10    1.60    0.04
   3   3 -10    1.50    0.04
  -2  -3  10    4.16    0.08
   2  -3 -10    4.17    0.08
   2   3 -10    4.06    0.08
  -2   3  10    4.21    0.08
   1  -3 -10    3.18    0.06
  -1  -3  10    3.28    0.06
  -1  -3  10    3.27    0.06
  -1   3  10    3.26    0.07
   1   3 -10    3.25    0.06
   0  -3  10    1.28    0.04
   0  -3  10    1.27    0.03
   0  -3 -10    1.19    0.03
   0   3  10    1.25    0.03
   0   3 -10    1.25    0.03
   0   3 -10    1.25    0.03
   0   3  10    1.25    0.04
  -1  -3 -10    0.24    0.02
   1  -3  10    0.22    0.02
   1  -3  10    0.22    0.02
   1   3  10    0.21    0.02
  -1   3 -10    0.22    0.02
  -1   3 -10    0.22    0.02
   2  -3  10    1.68    0.05
  -2  -3 -10    1.71    0.04
   2   3  10    1.61    0.05
  -2   3 -10    1.68    0.04
  -3  -3 -10    2.10    0.05
  -3   3 -10    2.10    0.05
   3   3  10    2.09    0.05
  -4  -3 -10   -0.02    0.01
   4   3  10    0.02    0.01
  -4   3 -10   -0.01    0.01
  -5  -3 -10    0.22    0.02
  -5   3 -10    0.19    0.02
   5   3  10    0.20    0.02
  -6  -3 -10    0.56    0.03
   6   3  10    0.59    0.03
  -6   3 -10    0.57    0.03
  -7  -3 -10    0.03    0.01
   7   3  10    0.05    0.02
  -8  -4  10   -0.01    0.02
  -7  -4  10    0.30    0.03
  -6  -4  10    0.08    0.02
  -6   4  10    0.06    0.02
  -5  -4  10    0.62    0.03
  -5   4  10    0.53    0.03
   4  -4 -10    1.01    0.04
  -4  -4  10    1.04    0.04
  -4   4  10    1.02    0.03
   4   4 -10    1.03    0.03
   3  -4 -10    1.59    0.04
  -3  -4  10    1.59    0.04
  -3   4  10    1.56    0.04
   3   4 -10    1.48    0.04
   2  -4 -10    0.02    0.01
  -2  -4  10    0.02    0.01
  -2   4  10    0.01    0.01
   2   4 -10    0.01    0.01
  -1  -4  10    0.22    0.02
   1  -4 -10    0.24    0.02
  -1   4  10    0.24    0.02
   1   4 -10    0.22    0.02
   0  -4  10    0.21    0.02
   0  -4 -10    0.18    0.02
   0   4  10    0.21    0.02
   0   4 -10    0.22    0.02
  -1  -4 -10    5.77    0.10
   1  -4  10    5.86    0.10
   1   4  10    5.76    0.11
  -1   4 -10    5.86    0.10
  -2  -4 -10    0.31    0.02
   2  -4  10    0.31    0.02
  -2   4 -10    0.30    0.02
   2   4  10    0.32    0.02
  -3  -4 -10    0.11    0.01
  -3   4 -10    0.08    0.01
   3   4  10    0.10    0.02
  -4  -4 -10    0.99    0.03
   4   4  10    1.03    0.04
  -4   4 -10    1.02    0.03
  -5  -4 -10    0.86    0.03
   5   4  10    0.84    0.04
  -5   4 -10    0.80    0.03
  -6  -4 -10    0.13    0.02
  -6   4 -10    0.12    0.02
   6   4  10    0.13    0.02
   7   4  10   -0.01    0.01
  -7  -5  10   -0.01    0.01
  -6  -5  10   -0.01    0.01
  -6   5  10    0.01    0.01
  -5  -5  10    0.21    0.02
   5   5 -10    0.22    0.02
  -5   5  10    0.23    0.02
  -4  -5  10    0.78    0.03
   4  -5 -10    0.77    0.03
   4   5 -10    0.74    0.03
  -4   5  10    0.80    0.03
  -3  -5  10    0.22    0.02
   3  -5 -10    0.25    0.02
  -3   5  10    0.20    0.02
   3   5 -10    0.21    0.02
   2  -5 -10    0.49    0.02
  -2  -5  10    0.45    0.02
   2   5 -10    0.52    0.02
  -2   5  10    0.46    0.02
  -1  -5  10    3.95    0.08
   1  -5 -10    3.98    0.08
   1   5 -10    4.00    0.08
  -1   5  10    3.93    0.08
   0  -5 -10    0.49    0.02
   0  -5  10    0.52    0.02
   0   5 -10    0.49    0.02
   0   5  10    0.51    0.03
  -1  -5 -10    0.14    0.01
   1  -5  10    0.14    0.01
  -1   5 -10    0.14    0.01
   1   5  10    0.15    0.02
   2  -5  10    0.42    0.02
  -2  -5 -10    0.39    0.02
  -2   5 -10    0.40    0.02
   2   5  10    0.42    0.02
  -3  -5 -10    0.97    0.03
  -3   5 -10    1.00    0.03
   3   5  10    0.94    0.04
  -4  -5 -10    0.06    0.01
   4   5  10    0.07    0.02
  -4   5 -10    0.04    0.01
  -5  -5 -10    0.41    0.02
   5   5  10    0.40    0.03
  -5   5 -10    0.40    0.02
  -6  -5 -10   -0.01    0.01
  -6   5 -10    0.02    0.01
   6   5  10    0.01    0.01
  -7  -6  10   -0.02    0.01
  -7   6  10    0.02    0.02
  -6  -6  10    0.02    0.02
   6   6 -10    0.00    0.01
  -6   6  10   -0.01    0.01
  -5  -6  10   -0.02    0.01
   5   6 -10    0.01    0.01
  -5   6  10   -0.01    0.01
  -4  -6  10    1.09    0.04
   4  -6 -10    1.08    0.04
   4   6 -10    1.00    0.04
  -4   6  10    1.08    0.04
   3  -6 -10    0.05    0.01
  -3  -6  10    0.06    0.01
  -3   6  10    0.00    0.01
   3   6 -10    0.05    0.01
   2  -6 -10    0.99    0.03
  -2  -6  10    0.94    0.03
  -2   6  10    0.95    0.03
   2   6 -10    0.94    0.03
  -1  -6  10    2.36    0.05
   1  -6 -10    2.33    0.05
  -1   6  10    2.33    0.06
   1   6 -10    2.37    0.05
   0  -6  10    0.92    0.03
   0  -6 -10    0.94    0.03
   0   6 -10    0.96    0.03
   0   6  10    0.92    0.03
  -1  -6 -10    0.41    0.02
   1  -6  10    0.44    0.02
  -1   6 -10    0.41    0.02
   1   6  10    0.41    0.02
  -2  -6 -10    0.57    0.02
   2  -6  10    0.57    0.02
  -2   6 -10    0.57    0.02
   2   6  10    0.58    0.03
  -3  -6 -10    0.40    0.02
   3   6  10    0.37    0.03
  -3   6 -10    0.36    0.02
  -4  -6 -10    0.19    0.02
  -4   6 -10    0.20    0.02
   4   6  10    0.19    0.02
  -5  -6 -10    0.12    0.02
  -5   6 -10    0.13    0.02
   5   6  10    0.09    0.02
  -6  -7  10    0.07    0.02
   6   7 -10    0.07    0.02
  -6   7  10    0.07    0.02
  -5  -7  10    0.02    0.01
   5   7 -10    0.02    0.01
  -5   7  10    0.01    0.01
  -4  -7  10    0.00    0.01
   4   7 -10   -0.02    0.01
  -4   7  10    0.00    0.01
   3  -7 -10    0.34    0.02
  -3  -7  10    0.39    0.02
   3   7 -10    0.36    0.03
  -3   7  10    0.39    0.02
   2  -7 -10    1.93    0.05
  -2  -7  10    1.76    0.05
   2   7 -10    1.89    0.05
  -2   7  10    1.84    0.05
   1  -7 -10    0.67    0.03
  -1  -7  10    0.68    0.03
   1   7 -10    0.66    0.03
  -1   7  10    0.62    0.03
   0  -7 -10    0.00    0.01
   0  -7  10   -0.01    0.01
   0   7  10   -0.01    0.01
   0   7 -10    0.00    0.01
   1  -7  10    1.93    0.05
  -1  -7 -10    1.95    0.05
   1   7  10    1.99    0.05
  -1   7 -10    1.96    0.05
   2  -7  10    0.03    0.01
  -2  -7 -10    0.05    0.01
  -2   7 -10    0.05    0.01
   2   7  10    0.09    0.02
  -3  -7 -10    0.25    0.02
  -3   7 -10    0.23    0.02
   3   7  10    0.26    0.02
  -4  -7 -10   -0.01    0.01
  -4   7 -10    0.00    0.01
   4   7  10    0.00    0.01
   5   7  10    0.04    0.02
  -5  -8  10    0.01    0.01
   5   8 -10    0.02    0.02
  -5   8  10    0.02    0.02
  -4  -8  10    0.16    0.02
   4   8 -10    0.15    0.02
  -4   8  10    0.13    0.02
  -3  -8  10   -0.01    0.01
   3   8 -10    0.00    0.01
  -3   8  10    0.01    0.01
  -2  -8  10    0.58    0.03
   2  -8 -10    0.58    0.03
   2   8 -10    0.63    0.03
  -2   8  10    0.61    0.03
   1  -8 -10    0.21    0.02
  -1  -8  10    0.22    0.02
  -1   8  10    0.23    0.02
   1   8 -10    0.19    0.02
   0  -8 -10    0.17    0.02
   0  -8  10    0.18    0.02
   0   8  10    0.19    0.02
   0   8 -10    0.15    0.02
  -1  -8 -10    1.07    0.03
   1  -8  10    1.12    0.04
  -1   8 -10    1.06    0.04
   1   8  10    1.11    0.04
   2  -8  10    0.34    0.02
  -2  -8 -10    0.32    0.02
   2   8  10    0.30    0.03
  -2   8 -10    0.33    0.02
  -3  -8 -10    0.00    0.01
   3   8  10   -0.01    0.01
  -3   8 -10   -0.01    0.01
  -4  -8 -10    0.02    0.01
  -4   8 -10    0.00    0.01
   4   8  10   -0.01    0.01
   4   9 -10    0.18    0.02
  -3  -9  10    0.04    0.02
   3   9 -10    0.03    0.02
  -3   9  10    0.04    0.02
  -2  -9  10    0.02    0.01
   2   9 -10    0.02    0.01
  -2   9  10   -0.02    0.01
  -1  -9  10    0.07    0.02
  -1   9  10    0.07    0.02
   1   9 -10    0.07    0.02
   0  -9 -10    0.61    0.03
   0  -9  10    0.60    0.03
   0   9  10    0.61    0.03
   0   9 -10    0.61    0.03
   1  -9  10    0.22    0.02
  -1  -9 -10    0.19    0.02
   1   9  10    0.17    0.02
  -1   9 -10    0.19    0.02
   2  -9  10    0.31    0.02
  -2  -9 -10    0.37    0.02
   2   9  10    0.32    0.03
  -2   9 -10    0.31    0.02
  -3  -9 -10   -0.01    0.01
   3   9  10   -0.01    0.01
  -1 -10  10    0.46    0.03
  -1  10  10    0.45    0.03
   0 -10  10    0.13    0.02
   0  10  10    0.12    0.02
  -1 -10 -10    0.26    0.02
   1 -10  10    0.27    0.02
   1  10  10    0.30    0.03
  -2 -10 -10    0.36    0.03
   2  10  10    0.39    0.03
  -8   0  11   -0.02    0.02
  -7   0  11    0.02    0.01
  -6   0  11   -0.01    0.01
  -5   0  11    0.00    0.01
  -4   0  11   -0.03    0.01
  -3   0  11    0.67    0.02
  -3   0  11    0.66    0.03
   3   0 -11    0.60    0.03
   2   0 -11    0.01    0.01
  -2   0  11   -0.02    0.01
  -2   0  11   -0.02    0.01
   1   0 -11    6.27    0.11
  -1   0  11    6.54    0.11
  -1   0  11    6.44    0.11
   0   0 -11    0.01    0.01
   0   0  11    0.02    0.01
   0   0  11    0.01    0.01
  -1   0 -11    0.30    0.02
  -1   0 -11    0.30    0.02
   1   0  11    0.29    0.02
  -2   0 -11    0.06    0.01
  -2   0 -11   -0.01    0.01
   2   0  11    0.00    0.01
  -3   0 -11   13.57    0.21
  -3   0 -11   13.07    0.20
   3   0  11   12.72    0.21
  -4   0 -11   -0.01    0.01
   4   0  11   -0.02    0.01
  -4   0 -11    0.00    0.01
  -5   0 -11    0.19    0.02
   5   0  11    0.19    0.02
  -5   0 -11    0.21    0.02
  -6   0 -11   -0.01    0.01
  -8  -1  11    0.00    0.02
  -8   1  11   -0.03    0.02
  -7  -1  11    0.10    0.02
  -7   1  11    0.06    0.02
  -6  -1  11    0.16    0.02
  -6   1  11    0.14    0.02
  -5  -1  11    0.12    0.02
  -5   1  11    0.07    0.02
  -4  -1  11    0.26    0.02
  -4   1  11    0.22    0.02
  -4   1  11    0.26    0.02
   3  -1 -11    0.25    0.02
  -3  -1  11    0.26    0.02
  -3   1  11    0.24    0.02
  -3   1  11    0.27    0.02
  -2  -1  11    4.71    0.08
  -2  -1  11    4.55    0.08
   2  -1 -11    4.46    0.09
  -2   1  11    4.63    0.08
  -2   1  11    4.65    0.08
   2   1 -11    4.66    0.09
  -1  -1  11    0.26    0.02
  -1  -1  11    0.30    0.02
   1  -1 -11    0.24    0.02
  -1   1  11    0.26    0.02
   1   1 -11    0.28    0.02
  -1   1  11    0.25    0.02
   0  -1  11    2.23    0.05
   0  -1  11    2.18    0.05
   0  -1 -11    2.09    0.05
   0   1 -11    2.20    0.04
   0   1  11    2.23    0.05
   0   1  11    2.15    0.05
   0   1 -11    2.15    0.05
  -1  -1 -11    9.86    0.16
   1  -1  11    9.76    0.16
   1   1  11    9.71    0.16
  -1   1 -11   10.01    0.16
  -1   1 -11   10.00    0.15
  -2  -1 -11    2.36    0.05
  -2  -1 -11    2.29    0.05
   2  -1  11    2.34    0.06
   2   1  11    2.29    0.06
  -2   1 -11    2.40    0.05
  -2   1 -11    2.32    0.05
  -3  -1 -11    0.26    0.02
   3  -1  11    0.21    0.02
  -3  -1 -11    0.26    0.02
  -3   1 -11    0.23    0.02
  -3   1 -11    0.25    0.02
   3   1  11    0.23    0.02
   4  -1  11    0.38    0.03
  -4  -1 -11    0.38    0.02
  -4  -1 -11    0.36    0.02
  -4   1 -11    0.33    0.02
   4   1  11    0.38    0.03
  -5  -1 -11    1.17    0.04
  -5  -1 -11    1.10    0.03
   5   1  11    1.10    0.04
  -5   1 -11    1.01    0.04
  -6  -1 -11    0.24    0.02
  -6  -1 -11    0.24    0.02
  -6   1 -11    0.25    0.02
   6   1  11    0.25    0.03
  -8  -2  11    0.01    0.02
  -7  -2  11    0.02    0.02
  -7   2  11   -0.03    0.01
  -6  -2  11    0.09    0.02
  -6   2  11    0.07    0.02
  -5  -2  11    0.42    0.03
  -5   2  11    0.43    0.03
  -4  -2  11    1.76    0.05
  -4   2  11    1.81    0.05
  -4   2  11    1.91    0.05
  -3  -2  11    0.06    0.01
   3  -2 -11    0.07    0.01
  -3   2  11    0.07    0.01
  -3   2  11    0.07    0.01
  -2  -2  11    0.35    0.02
   2  -2 -11    0.32    0.02
  -2   2  11    0.29    0.02
  -2   2  11    0.35    0.02
   1  -2 -11    0.14    0.01
  -1  -2  11    0.11    0.01
  -1  -2  11    0.12    0.01
   1   2 -11    0.14    0.02
   1   2 -11    0.15    0.01
  -1   2  11    0.13    0.01
  -1   2  11    0.12    0.02
   0  -2  11   12.90    0.19
   0  -2 -11   12.38    0.20
   0  -2  11   12.66    0.20
   0   2  11   12.66    0.19
   0   2  11   12.77    0.20
   0   2 -11   12.60    0.20
   0   2 -11   13.04    0.20
   1  -2  11    4.62    0.08
   1  -2  11    4.59    0.09
  -1  -2 -11    4.61    0.08
   1   2  11    4.47    0.09
  -1   2 -11    4.60    0.08
  -1   2 -11    4.71    0.08
   2  -2  11    0.91    0.03
  -2  -2 -11    0.95    0.03
  -2   2 -11    0.95    0.03
   2   2  11    0.90    0.03
  -2   2 -11    0.92    0.03
  -3  -2 -11    0.59    0.02
  -3  -2 -11    0.59    0.03
   3  -2  11    0.59    0.03
  -3   2 -11    0.61    0.02
   3   2  11    0.59    0.03
  -4  -2 -11    0.02    0.01
  -4  -2 -11    0.00    0.01
   4   2  11    0.00    0.01
  -4   2 -11    0.01    0.01
  -5  -2 -11    0.08    0.01
  -5  -2 -11    0.09    0.02
   5   2  11    0.07    0.02
  -5   2 -11    0.06    0.01
  -6  -2 -11    0.03    0.01
  -6  -2 -11    0.07    0.02
  -6   2 -11    0.04    0.01
   6   2  11    0.08    0.02
  -7  -2 -11    0.14    0.02
  -7  -3  11    0.23    0.02
  -7   3  11    0.24    0.03
  -6  -3  11   -0.01    0.01
  -6   3  11   -0.02    0.01
  -5  -3  11    0.01    0.01
  -5   3  11    0.00    0.01
  -5   3  11    0.02    0.01
   4  -3 -11    0.19    0.02
  -4  -3  11    0.18    0.02
  -4   3  11    0.21    0.02
   3  -3 -11    1.12    0.04
  -3  -3  11    1.07    0.03
  -3   3  11    1.03    0.03
  -2  -3  11    4.99    0.09
   2  -3 -11    5.10    0.09
   2   3 -11    4.83    0.09
  -2   3  11    5.13    0.09
   1  -3 -11    5.73    0.10
  -1  -3  11    5.86    0.10
  -1  -3  11    5.78    0.10
   1   3 -11    5.95    0.10
   1   3 -11    5.86    0.10
  -1   3  11    5.89    0.11
  -1   3  11    5.84    0.10
   0  -3  11    0.23    0.02
   0  -3  11    0.22    0.02
   0  -3 -11    0.22    0.02
   0   3 -11    0.24    0.02
   0   3 -11    0.22    0.02
   0   3  11    0.26    0.02
  -1  -3 -11    0.57    0.02
   1  -3  11    0.59    0.03
   1  -3  11    0.61    0.02
   1   3  11    0.55    0.03
  -1   3 -11    0.59    0.02
  -1   3 -11    0.62    0.02
   2  -3  11    0.79    0.03
  -2  -3 -11    0.74    0.03
  -2   3 -11    0.78    0.03
   2   3  11    0.75    0.03
  -3  -3 -11    1.37    0.04
   3   3  11    1.34    0.04
  -3   3 -11    1.34    0.04
  -4  -3 -11    0.00    0.01
  -4  -3 -11    0.01    0.01
   4   3  11    0.01    0.01
  -4   3 -11    0.00    0.01
  -5  -3 -11    0.26    0.02
  -5   3 -11    0.26    0.02
   5   3  11    0.28    0.02
  -6  -3 -11   -0.03    0.01
  -6  -3 -11    0.00    0.01
   6   3  11    0.01    0.01
  -6   3 -11    0.00    0.01
  -7  -4  11    0.15    0.02
  -7   4  11    0.15    0.02
  -6  -4  11    0.68    0.03
  -6   4  11    0.66    0.03
  -5  -4  11    0.77    0.03
  -5   4  11    0.79    0.03
   4  -4 -11    0.18    0.02
  -4  -4  11    0.21    0.02
  -4   4  11    0.15    0.02
  -3  -4  11    1.93    0.05
   3  -4 -11    2.01    0.05
  -3   4  11    1.93    0.05
   3   4 -11    1.80    0.05
  -2  -4  11    0.30    0.02
   2  -4 -11    0.28    0.02
   2   4 -11    0.33    0.02
  -2   4  11    0.31    0.02
  -1  -4  11    0.79    0.03
   1  -4 -11    0.84    0.03
  -1   4  11    0.81    0.03
   1   4 -11    0.83    0.03
   0  -4 -11    0.04    0.01
   0  -4  11    0.05    0.01
   0   4  11    0.03    0.01
   0   4 -11    0.04    0.01
  -1  -4 -11    3.63    0.07
   1  -4  11    3.73    0.07
  -1   4 -11    3.68    0.07
   1   4  11    3.73    0.08
  -2  -4 -11    1.85    0.04
  -2   4 -11    1.85    0.04
   2   4  11    1.76    0.05
  -3  -4 -11    0.02    0.01
   3   4  11    0.02    0.01
  -3   4 -11    0.00    0.01
  -4  -4 -11    0.22    0.02
   4   4  11    0.23    0.02
  -4   4 -11    0.24    0.02
  -5  -4 -11    0.01    0.01
  -5   4 -11    0.00    0.01
   5   4  11    0.00    0.01
  -6  -4 -11    0.12    0.02
   6   4  11    0.13    0.02
  -6   4 -11    0.09    0.02
  -7  -5  11   -0.01    0.02
  -6  -5  11    0.09    0.02
  -6   5  11    0.10    0.02
  -5  -5  11    1.98    0.05
  -5   5  11    2.07    0.05
   4  -5 -11    0.04    0.01
  -4  -5  11    0.08    0.02
  -4   5  11    0.09    0.02
   4   5 -11    0.09    0.01
  -3  -5  11    0.69    0.03
   3  -5 -11    0.73    0.03
  -3   5  11    0.70    0.03
   3   5 -11    0.66    0.03
  -2  -5  11    0.32    0.02
   2  -5 -11    0.27    0.02
   2   5 -11    0.32    0.02
  -2   5  11    0.32    0.02
  -1  -5  11    2.03    0.05
   1  -5 -11    2.11    0.05
   1   5 -11    2.12    0.05
  -1   5  11    2.07    0.05
   0  -5 -11    1.43    0.04
   0  -5  11    1.49    0.04
   0   5  11    1.46    0.04
   0   5 -11    1.48    0.04
  -1  -5 -11    0.60    0.02
   1  -5  11    0.62    0.02
   1   5  11    0.56    0.03
  -1   5 -11    0.62    0.02
  -2  -5 -11    0.13    0.01
   2   5  11    0.10    0.02
  -2   5 -11    0.09    0.01
  -3  -5 -11    0.02    0.01
   3   5  11    0.02    0.01
  -3   5 -11    0.01    0.01
  -4  -5 -11    0.65    0.03
   4   5  11    0.62    0.03
  -4   5 -11    0.64    0.03
  -5  -5 -11   -0.03    0.01
  -5   5 -11   -0.02    0.01
   5   5  11    0.00    0.01
   6   5  11    0.15    0.02
  -7   6  11    0.14    0.02
  -6  -6  11    0.00    0.02
  -6   6  11    0.00    0.01
  -5  -6  11    0.01    0.01
   5   6 -11   -0.02    0.01
  -5   6  11    0.01    0.01
   4  -6 -11    0.07    0.01
  -4  -6  11    0.11    0.02
  -4   6  11    0.08    0.02
   4   6 -11    0.07    0.02
  -3  -6  11    2.67    0.06
   3  -6 -11    2.70    0.06
  -3   6  11    2.80    0.06
   3   6 -11    2.71    0.07
  -2  -6  11    0.15    0.02
   2  -6 -11    0.14    0.02
  -2   6  11    0.17    0.02
   2   6 -11    0.16    0.02
  -1  -6  11    0.01    0.01
   1  -6 -11    0.05    0.01
   1   6 -11    0.03    0.01
  -1   6  11    0.03    0.01
   0  -6  11   -0.02    0.01
   0  -6 -11    0.00    0.01
   0   6 -11    0.01    0.01
   0   6  11    0.02    0.01
   1  -6  11    0.15    0.02
  -1  -6 -11    0.13    0.01
  -1   6 -11    0.15    0.02
   1   6  11    0.13    0.02
  -2  -6 -11    0.05    0.01
   2  -6  11    0.05    0.01
   2   6  11    0.04    0.01
  -2   6 -11    0.05    0.01
  -3  -6 -11    0.36    0.02
   3   6  11    0.37    0.02
  -3   6 -11    0.34    0.02
  -4  -6 -11    0.32    0.02
   4   6  11    0.32    0.03
  -4   6 -11    0.31    0.02
  -5  -6 -11    0.49    0.03
  -5   6 -11    0.42    0.03
   5   6  11    0.47    0.03
  -6   7  11    0.12    0.02
  -5  -7  11    0.09    0.02
   5   7 -11    0.07    0.02
  -5   7  11    0.06    0.02
  -4  -7  11    0.22    0.02
  -4   7  11    0.17    0.02
   4   7 -11    0.16    0.02
   3  -7 -11    0.12    0.02
  -3  -7  11    0.10    0.02
   3   7 -11    0.11    0.02
  -3   7  11    0.10    0.02
  -2  -7  11    0.31    0.02
   2  -7 -11    0.27    0.02
  -2   7  11    0.28    0.02
   2   7 -11    0.29    0.02
   1  -7 -11    0.26    0.02
  -1  -7  11    0.25    0.02
  -1   7  11    0.23    0.02
   1   7 -11    0.27    0.02
   0  -7 -11    0.08    0.01
   0  -7  11    0.06    0.01
   0   7  11    0.05    0.02
   0   7 -11    0.07    0.01
   1  -7  11   -0.01    0.01
  -1  -7 -11    0.00    0.01
   1   7  11    0.00    0.01
  -1   7 -11   -0.01    0.01
  -2  -7 -11    0.18    0.02
   2  -7  11    0.20    0.02
   2   7  11    0.18    0.02
  -2   7 -11    0.20    0.02
  -3  -7 -11    0.60    0.03
   3   7  11    0.60    0.03
  -3   7 -11    0.60    0.03
  -4  -7 -11    0.51    0.03
  -4   7 -11    0.54    0.03
   4   7  11    0.52    0.03
   5   7  11   -0.01    0.01
   5   8 -11    0.01    0.01
  -4  -8  11    0.03    0.01
  -4   8  11    0.03    0.02
   4   8 -11    0.04    0.02
  -3  -8  11    0.06    0.02
   3   8 -11    0.13    0.02
  -3   8  11    0.07    0.02
  -2  -8  11   -0.01    0.01
   2  -8 -11   -0.01    0.01
  -2   8  11   -0.01    0.01
   2   8 -11    0.00    0.01
  -1  -8  11    0.03    0.01
   1  -8 -11    0.01    0.01
  -1   8  11    0.02    0.01
   1   8 -11    0.03    0.01
   0  -8  11    0.69    0.03
   0  -8 -11    0.63    0.03
   0   8  11    0.61    0.03
   0   8 -11    0.65    0.03
   1  -8  11    0.00    0.01
  -1  -8 -11    0.00    0.01
  -1   8 -11   -0.01    0.01
   1   8  11    0.00    0.01
   2  -8  11    0.48    0.03
  -2  -8 -11    0.48    0.03
   2   8  11    0.47    0.03
  -2   8 -11    0.45    0.03
  -3  -8 -11    0.08    0.02
  -3   8 -11    0.07    0.02
   3   8  11    0.09    0.02
   4   8  11    0.15    0.02
   3   9 -11    0.01    0.01
  -2  -9  11    0.06    0.02
   2   9 -11    0.07    0.02
  -2   9  11    0.07    0.02
  -1  -9  11    0.03    0.01
  -1   9  11    0.04    0.02
   1   9 -11    0.03    0.02
   0  -9  11    0.01    0.01
   0  -9 -11    0.03    0.01
   0   9 -11    0.00    0.01
   0   9  11    0.01    0.01
  -1  -9 -11    0.01    0.01
   1  -9  11    0.02    0.01
  -1   9 -11    0.04    0.02
   1   9  11    0.04    0.02
  -2  -9 -11    0.00    0.01
   2  -9  11    0.02    0.01
   2   9  11    0.00    0.02
   3   9  11    0.16    0.02
  -1 -10 -11    0.15    0.02
  -7   0  12   -0.01    0.02
  -6   0  12    0.47    0.03
  -5   0  12   -0.01    0.01
  -4   0  12    0.10    0.02
   3   0 -12    0.00    0.01
  -3   0  12   -0.01    0.01
  -2   0  12    1.46    0.04
   2   0 -12    1.54    0.04
  -2   0  12    1.54    0.04
  -1   0  12   -0.01    0.01
  -1   0  12    0.00    0.01
   1   0 -12   -0.01    0.01
   0   0  12    7.69    0.12
   0   0  12    7.23    0.13
   0   0 -12    7.42    0.13
   1   0  12   -0.01    0.01
  -1   0 -12   -0.02    0.01
  -2   0 -12    1.63    0.04
   2   0  12    1.66    0.05
  -2   0 -12    1.72    0.04
  -3   0 -12    0.00    0.01
  -3   0 -12    0.00    0.01
   3   0  12    0.02    0.01
  -4   0 -12    1.16    0.04
  -4   0 -12    1.09    0.03
   4   0  12    0.95    0.04
  -5   0 -12    0.00    0.01
   5   0  12   -0.01    0.01
  -6   0 -12    0.01    0.01
  -7  -1  12    0.03    0.02
  -7   1  12    0.07    0.02
  -6  -1  12    0.04    0.02
  -6   1  12    0.06    0.02
  -5  -1  12    0.59    0.03
  -5   1  12    0.62    0.03
  -4  -1  12    0.72    0.03
  -4   1  12    0.72    0.03
  -3  -1  12    0.04    0.01
   3  -1 -12    0.06    0.01
  -3   1  12    0.03    0.01
  -3   1  12    0.09    0.01
   2  -1 -12    1.39    0.04
  -2  -1  12    1.42    0.04
  -2  -1  12    1.50    0.04
   2   1 -12    1.45    0.04
  -2   1  12    1.51    0.04
  -2   1  12    1.49    0.04
  -1  -1  12    2.23    0.05
  -1  -1  12    2.19    0.05
   1  -1 -12    2.15    0.05
  -1   1  12    2.22    0.05
  -1   1  12    2.20    0.05
   1   1 -12    2.26    0.05
   0  -1 -12    0.25    0.02
   0  -1  12    0.23    0.02
   0  -1  12    0.26    0.02
   0   1 -12    0.24    0.02
   0   1  12    0.25    0.02
   1  -1  12    0.34    0.02
  -1  -1 -12    0.38    0.02
   1   1  12    0.40    0.02
  -1   1 -12    0.37    0.02
  -1   1 -12    0.39    0.02
   2  -1  12    3.26    0.07
  -2  -1 -12    3.24    0.06
   2   1  12    3.23    0.07
  -2   1 -12    3.35    0.06
  -2   1 -12    3.31    0.06
   3  -1  12    0.83    0.04
  -3  -1 -12    0.88    0.03
  -3  -1 -12    0.89    0.03
  -3   1 -12    0.90    0.03
   3   1  12    0.87    0.03
  -3   1 -12    0.89    0.03
   4  -1  12    0.13    0.02
  -4  -1 -12    0.13    0.02
  -4  -1 -12    0.11    0.01
   4   1  12    0.10    0.02
  -4   1 -12    0.10    0.01
  -5  -1 -12    0.29    0.02
  -5  -1 -12    0.33    0.02
  -5   1 -12    0.30    0.02
   5   1  12    0.29    0.03
  -6  -1 -12   -0.01    0.01
   6   1  12    0.01    0.01
  -6   1 -12   -0.01    0.01
  -7  -2  12    0.30    0.03
  -7   2  12    0.25    0.03
  -6  -2  12    0.00    0.01
  -6   2  12    0.02    0.01
  -5  -2  12    0.14    0.02
  -5   2  12    0.12    0.02
  -4  -2  12    0.00    0.01
  -4   2  12    0.03    0.01
  -4   2  12    0.00    0.01
  -3  -2  12    3.08    0.07
   3  -2 -12    3.02    0.07
  -3   2  12    3.06    0.07
  -3   2  12    3.24    0.07
  -2  -2  12    0.65    0.03
   2  -2 -12    0.71    0.03
  -2   2  12    0.69    0.03
  -2   2  12    0.74    0.03
  -1  -2  12    2.03    0.05
  -1  -2  12    1.95    0.05
   1  -2 -12    1.98    0.05
  -1   2  12    1.99    0.05
   1   2 -12    1.96    0.05
  -1   2  12    2.08    0.05
   0  -2 -12    0.71    0.03
   0  -2  12    0.73    0.03
   0  -2  12    0.75    0.03
   0   2  12    0.71    0.03
   0   2 -12    0.73    0.02
   0   2 -12    0.77    0.03
   1  -2  12    0.08    0.01
  -1  -2 -12    0.10    0.01
   1   2  12    0.09    0.02
  -1   2 -12    0.09    0.01
  -1   2 -12    0.10    0.01
  -2  -2 -12    0.06    0.01
   2  -2  12    0.04    0.01
   2   2  12    0.07    0.02
  -2   2 -12    0.05    0.01
  -2   2 -12    0.05    0.01
   3  -2  12    0.05    0.02
  -3  -2 -12   -0.01    0.01
   3   2  12   -0.02    0.01
  -3   2 -12   -0.01    0.01
  -4  -2 -12   -0.02    0.01
  -4  -2 -12    0.00    0.01
   4   2  12    0.01    0.01
  -4   2 -12    0.00    0.01
  -5  -2 -12    0.26    0.02
  -5  -2 -12    0.28    0.02
  -5   2 -12    0.25    0.02
   5   2  12    0.26    0.02
  -6  -2 -12    0.05    0.02
  -6  -2 -12    0.07    0.01
   6   2  12    0.08    0.02
  -6   2 -12    0.09    0.02
  -7  -3  12    0.03    0.02
  -7   3  12    0.03    0.02
  -6  -3  12    0.03    0.02
  -6   3  12    0.03    0.02
  -5  -3  12    0.49    0.03
  -5   3  12    0.47    0.03
  -5   3  12    0.49    0.03
  -4  -3  12    1.80    0.05
   4  -3 -12    1.82    0.05
  -4   3  12    1.90    0.05
  -4   3  12    1.94    0.05
  -3  -3  12    1.43    0.04
   3  -3 -12    1.47    0.04
  -3   3  12    1.40    0.04
  -3   3  12    1.32    0.04
   2  -3 -12    0.08    0.01
  -2  -3  12    0.07    0.01
  -2   3  12    0.08    0.02
  -2   3  12    0.08    0.01
  -1  -3  12    0.01    0.01
   1  -3 -12    0.00    0.01
   1   3 -12    0.01    0.01
  -1   3  12   -0.02    0.01
   1   3 -12    0.00    0.01
  -1   3  12   -0.01    0.01
   0  -3  12    0.01    0.01
   0  -3 -12    0.01    0.01
   0  -3  12   -0.02    0.01
   0   3 -12    0.00    0.01
   0   3  12    0.02    0.01
   0   3 -12    0.02    0.01
  -1  -3 -12    2.29    0.05
   1  -3  12    2.40    0.06
   1   3  12    2.26    0.06
  -1   3 -12    2.32    0.05
  -2  -3 -12    0.24    0.02
   2  -3  12    0.23    0.02
  -2   3 -12    0.23    0.02
   2   3  12    0.24    0.02
  -3  -3 -12    0.17    0.02
   3   3  12    0.18    0.02
  -3   3 -12    0.16    0.02
  -4  -3 -12    0.51    0.02
   4   3  12    0.55    0.03
  -4   3 -12    0.53    0.03
  -5  -3 -12    0.16    0.02
  -5  -3 -12    0.14    0.02
  -5   3 -12    0.12    0.02
   5   3  12    0.12    0.02
  -6  -3 -12    0.06    0.01
  -6  -3 -12    0.06    0.02
   6   3  12    0.08    0.02
  -6  -4  12    0.33    0.03
  -6   4  12    0.33    0.03
  -5  -4  12    0.44    0.03
  -5   4  12    0.46    0.03
   4  -4 -12    0.73    0.03
  -4  -4  12    0.71    0.03
  -4   4  12    0.69    0.03
  -3  -4  12    0.32    0.02
   3  -4 -12    0.32    0.02
  -3   4  12    0.33    0.02
   2  -4 -12    0.16    0.02
  -2  -4  12    0.21    0.02
  -2   4  12    0.18    0.02
   2   4 -12    0.19    0.02
   1  -4 -12    2.23    0.05
  -1  -4  12    2.17    0.05
   1   4 -12    2.18    0.05
  -1   4  12    2.21    0.06
   0  -4 -12    0.01    0.01
   0  -4  12    0.03    0.01
   0   4  12    0.03    0.01
   0   4 -12    0.01    0.01
   1  -4  12    0.00    0.01
  -1  -4 -12    0.01    0.01
  -1   4 -12    0.01    0.01
   1   4  12    0.00    0.01
  -2  -4 -12    0.19    0.02
   2   4  12    0.18    0.02
  -2   4 -12    0.23    0.02
  -3  -4 -12    2.04    0.05
   3   4  12    1.91    0.06
  -3   4 -12    2.01    0.05
  -4  -4 -12    0.11    0.02
  -4   4 -12    0.11    0.02
   4   4  12    0.10    0.02
  -5  -4 -12    0.01    0.01
   5   4  12    0.05    0.02
  -5   4 -12    0.00    0.01
  -6  -5  12    0.25    0.02
  -6   5  12    0.25    0.02
  -5  -5  12    0.00    0.01
  -5   5  12   -0.01    0.01
   4  -5 -12    0.01    0.01
  -4  -5  12    0.02    0.01
  -4   5  12    0.04    0.02
   3  -5 -12    0.97    0.04
  -3  -5  12    1.01    0.04
  -3   5  12    0.98    0.04
   3   5 -12    0.94    0.04
  -2  -5  12    0.89    0.03
   2  -5 -12    0.91    0.03
  -2   5  12    0.92    0.04
   2   5 -12    0.93    0.03
  -1  -5  12    0.34    0.02
   1  -5 -12    0.33    0.02
   1   5 -12    0.33    0.02
  -1   5  12    0.31    0.02
   0  -5 -12    0.12    0.01
   0  -5  12    0.12    0.02
   0   5 -12    0.12    0.01
   0   5  12    0.12    0.02
  -1  -5 -12    0.80    0.03
   1  -5  12    0.79    0.03
  -1   5 -12    0.78    0.03
   1   5  12    0.79    0.03
  -2  -5 -12    0.45    0.02
   2   5  12    0.40    0.03
  -2   5 -12    0.44    0.02
  -3  -5 -12    0.07    0.01
   3   5  12    0.07    0.02
  -3   5 -12    0.10    0.01
  -4  -5 -12    0.01    0.01
  -4   5 -12    0.00    0.01
   4   5  12    0.04    0.02
  -5  -5 -12    0.03    0.01
  -5   5 -12    0.02    0.01
   5   5  12    0.02    0.02
  -6   6  12    0.10    0.02
  -5  -6  12    0.00    0.02
  -5   6  12   -0.01    0.01
  -4  -6  12    0.19    0.02
   4  -6 -12    0.15    0.02
  -4   6  12    0.17    0.02
   4   6 -12    0.17    0.02
   3  -6 -12    0.22    0.02
  -3  -6  12    0.20    0.02
  -3   6  12    0.24    0.02
   3   6 -12    0.22    0.02
   2  -6 -12    0.53    0.03
  -2  -6  12    0.54    0.03
   2   6 -12    0.53    0.03
  -2   6  12    0.51    0.03
   1  -6 -12    0.25    0.02
  -1  -6  12    0.26    0.02
  -1   6  12    0.24    0.02
   1   6 -12    0.30    0.02
   0  -6  12    1.70    0.04
   0  -6 -12    1.67    0.05
   0   6  12    1.56    0.05
   0   6 -12    1.63    0.04
  -1  -6 -12    0.00    0.01
   1  -6  12    0.00    0.01
   1   6  12    0.00    0.01
  -1   6 -12   -0.02    0.01
  -2  -6 -12    0.07    0.01
   2   6  12    0.06    0.02
  -2   6 -12    0.04    0.01
  -3  -6 -12    0.23    0.02
   3   6  12    0.26    0.02
  -3   6 -12    0.22    0.02
  -4  -6 -12    0.01    0.01
  -4   6 -12    0.02    0.01
   4   6  12    0.02    0.01
  -5   7  12    0.04    0.02
  -4  -7  12    0.47    0.03
  -4   7  12    0.47    0.03
   4   7 -12    0.44    0.03
  -3  -7  12    0.02    0.01
   3  -7 -12    0.03    0.01
   3   7 -12    0.03    0.01
  -3   7  12    0.02    0.02
   2  -7 -12    0.04    0.01
  -2  -7  12    0.06    0.02
  -2   7  12    0.06    0.02
   2   7 -12    0.05    0.01
   1  -7 -12    0.56    0.03
  -1  -7  12    0.57    0.03
   1   7 -12    0.56    0.03
  -1   7  12    0.58    0.03
   0  -7  12   -0.01    0.01
   0  -7 -12   -0.01    0.01
   0   7  12    0.00    0.01
   0   7 -12    0.01    0.01
  -1  -7 -12    0.42    0.02
   1  -7  12    0.46    0.02
  -1   7 -12    0.43    0.02
   1   7  12    0.46    0.03
  -2  -7 -12    0.18    0.02
  -2   7 -12    0.16    0.02
   2   7  12    0.17    0.02
  -3  -7 -12    0.07    0.02
   3   7  12    0.05    0.02
  -3   7 -12    0.07    0.02
   4   7  12    0.07    0.02
   4   8 -12    0.05    0.02
  -3  -8  12    0.07    0.02
  -3   8  12    0.06    0.02
   3   8 -12    0.04    0.02
  -2  -8  12    0.02    0.01
   2  -8 -12    0.01    0.01
   2   8 -12    0.02    0.01
  -2   8  12    0.02    0.02
   1  -8 -12    0.49    0.03
  -1  -8  12    0.46    0.03
  -1   8  12    0.45    0.03
   1   8 -12    0.41    0.03
   0  -8  12    0.11    0.02
   0  -8 -12    0.10    0.02
   0   8 -12    0.08    0.02
   0   8  12    0.10    0.02
  -1  -8 -12   -0.01    0.01
   1  -8  12    0.02    0.01
   1   8  12    0.00    0.02
  -1   8 -12    0.00    0.01
  -2  -8 -12    0.03    0.01
  -2   8 -12    0.03    0.02
   2   8  12    0.05    0.02
   3   8  12    0.27    0.03
   2   9 -12    0.20    0.02
  -1  -9  12    0.05    0.02
   1  -9 -12    0.06    0.02
   1   9 -12    0.06    0.02
   0  -9  12   -0.01    0.01
   0  -9 -12   -0.01    0.01
   1  -9  12    0.03    0.01
  -1  -9 -12    0.03    0.01
  -7   0  13    0.01    0.02
  -6   0  13   -0.01    0.01
  -5   0  13    0.03    0.02
  -4   0  13    0.00    0.01
   3   0 -13    1.28    0.04
  -3   0  13    1.38    0.04
   2   0 -13    0.00    0.01
  -2   0  13    0.01    0.01
  -2   0  13   -0.02    0.01
   1   0 -13    1.35    0.04
  -1   0  13    1.46    0.04
  -1   0  13    1.44    0.04
   0   0  13   -0.01    0.01
   0   0 -13    0.01    0.01
   1   0  13    6.08    0.12
  -1   0 -13    6.32    0.11
  -2   0 -13    0.00    0.01
   2   0  13    0.00    0.01
  -3   0 -13    0.59    0.02
  -3   0 -13    0.59    0.03
   3   0  13    0.57    0.03
  -4   0 -13   -0.01    0.01
   4   0  13    0.00    0.01
  -4   0 -13   -0.01    0.01
   5   0  13    0.25    0.03
  -5   0 -13    0.24    0.02
  -6   0 -13    0.00    0.01
  -6  -1  13    0.04    0.02
  -6   1  13    0.08    0.02
  -5  -1  13    0.01    0.01
  -5   1  13    0.01    0.01
  -4  -1  13    0.86    0.03
  -4   1  13    0.81    0.03
   3  -1 -13    0.16    0.02
  -3  -1  13    0.15    0.02
  -3   1  13    0.18    0.02
  -3   1  13    0.18    0.02
   2  -1 -13    0.14    0.02
  -2  -1  13    0.15    0.02
   2   1 -13    0.13    0.02
  -2   1  13    0.12    0.02
  -2   1  13    0.11    0.02
  -1  -1  13    3.65    0.07
  -1  -1  13    3.69    0.07
   1  -1 -13    3.54    0.07
  -1   1  13    3.68    0.08
  -1   1  13    3.61    0.07
   1   1 -13    3.47    0.07
   0  -1 -13    2.03    0.05
   0  -1  13    2.09    0.05
   0   1 -13    2.08    0.05
   0   1  13    2.09    0.05
   1  -1  13    0.68    0.03
  -1  -1 -13    0.59    0.02
  -1   1 -13    0.63    0.03
   1   1  13    0.67    0.03
   2  -1  13    0.41    0.02
  -2  -1 -13    0.40    0.02
  -2   1 -13    0.40    0.02
   2   1  13    0.36    0.02
  -2   1 -13    0.39    0.02
   3  -1  13    0.14    0.02
  -3  -1 -13    0.11    0.01
  -3   1 -13    0.16    0.02
   3   1  13    0.09    0.02
  -3   1 -13    0.13    0.01
   4  -1  13    0.18    0.02
  -4  -1 -13    0.20    0.02
  -4  -1 -13    0.18    0.02
   4   1  13    0.18    0.02
  -4   1 -13    0.17    0.02
  -5  -1 -13    0.33    0.02
  -5  -1 -13    0.35    0.02
   5   1  13    0.35    0.03
  -5   1 -13    0.31    0.02
  -6  -1 -13   -0.01    0.01
  -6  -2  13    0.07    0.02
  -6   2  13    0.07    0.02
  -5  -2  13    0.02    0.01
  -5   2  13    0.01    0.01
   4  -2 -13    0.00    0.01
  -4  -2  13    0.00    0.01
  -4   2  13   -0.01    0.01
   3  -2 -13    0.19    0.02
  -3  -2  13    0.22    0.02
  -3   2  13    0.19    0.02
  -3   2  13    0.23    0.02
   2  -2 -13    4.85    0.10
  -2  -2  13    4.90    0.09
  -2   2  13    5.15    0.10
  -2   2  13    4.94    0.09
   1  -2 -13    0.01    0.01
  -1  -2  13   -0.01    0.01
  -1  -2  13    0.00    0.01
   1   2 -13    0.01    0.01
  -1   2  13    0.03    0.01
  -1   2  13    0.01    0.01
   0  -2  13    0.21    0.02
   0  -2 -13    0.20    0.02
   0  -2  13    0.22    0.02
   0   2  13    0.19    0.02
   0   2 -13    0.19    0.02
  -1  -2 -13    0.00    0.01
   1  -2  13    0.00    0.01
  -1   2 -13    0.00    0.01
   1   2  13    0.01    0.01
  -1   2 -13    0.00    0.01
  -2  -2 -13    0.01    0.01
   2  -2  13    0.03    0.01
   2   2  13    0.00    0.01
  -2   2 -13    0.01    0.01
  -3  -2 -13    0.23    0.02
   3  -2  13    0.24    0.02
  -3   2 -13    0.20    0.02
   3   2  13    0.21    0.02
  -4  -2 -13    0.16    0.02
  -4   2 -13    0.16    0.02
   4   2  13    0.14    0.02
  -5  -2 -13    0.01    0.01
  -5   2 -13   -0.02    0.01
   5   2  13   -0.02    0.01
  -6  -2 -13    0.12    0.02
  -6  -2 -13    0.14    0.02
  -6  -3  13    0.09    0.02
  -6   3  13    0.02    0.02
  -5  -3  13    0.07    0.02
  -5   3  13    0.07    0.02
   4  -3 -13    1.20    0.04
  -4  -3  13    1.29    0.04
  -4   3  13    1.24    0.04
  -4   3  13    1.20    0.04
   3  -3 -13    0.24    0.02
  -3  -3  13    0.26    0.02
  -3   3  13    0.25    0.02
  -3   3  13    0.23    0.02
   2  -3 -13    0.07    0.01
  -2  -3  13    0.03    0.01
  -2   3  13    0.07    0.02
  -2   3  13    0.06    0.01
  -1  -3  13    0.42    0.02
   1  -3 -13    0.41    0.02
   1   3 -13    0.43    0.02
  -1   3  13    0.42    0.03
   0  -3 -13    0.21    0.02
   0  -3  13    0.27    0.02
   0  -3  13    0.27    0.02
   0   3 -13    0.27    0.02
   0   3  13    0.23    0.02
   0   3 -13    0.26    0.02
  -1  -3 -13    0.13    0.01
   1  -3  13    0.14    0.02
   1   3  13    0.10    0.02
  -1   3 -13    0.12    0.01
  -2  -3 -13   -0.01    0.01
   2  -3  13   -0.02    0.01
  -2   3 -13   -0.01    0.01
   2   3  13   -0.01    0.01
  -3  -3 -13    0.01    0.01
   3   3  13    0.03    0.01
  -3   3 -13    0.03    0.01
  -4  -3 -13    0.01    0.01
   4   3  13    0.04    0.02
  -4   3 -13    0.02    0.01
  -5  -3 -13    0.16    0.02
   5   3  13    0.12    0.02
  -5   3 -13    0.14    0.02
  -6  -4  13    0.22    0.03
  -6   4  13    0.28    0.03
  -5  -4  13    0.10    0.02
  -5   4  13    0.12    0.02
  -5   4  13    0.10    0.02
   4  -4 -13    0.04    0.01
  -4  -4  13    0.00    0.01
  -4   4  13    0.01    0.01
  -4   4  13    0.02    0.01
   3  -4 -13    0.07    0.01
  -3  -4  13    0.09    0.02
  -3   4  13    0.07    0.02
  -3   4  13    0.07    0.02
   2  -4 -13    0.00    0.01
  -2  -4  13   -0.01    0.01
  -2   4  13   -0.03    0.01
  -2   4  13    0.01    0.01
   1  -4 -13    0.13    0.02
  -1  -4  13    0.14    0.02
   1   4 -13    0.11    0.01
  -1   4  13    0.09    0.02
   0  -4  13    0.41    0.02
   0  -4 -13    0.43    0.02
   0   4  13    0.42    0.03
   0   4 -13    0.45    0.02
  -1  -4 -13    0.02    0.01
  -1   4 -13    0.04    0.01
   1   4  13    0.02    0.01
  -2  -4 -13    0.00    0.01
  -2   4 -13    0.01    0.01
   2   4  13    0.00    0.01
  -3  -4 -13    0.02    0.01
  -3   4 -13    0.04    0.01
   3   4  13    0.01    0.01
  -4  -4 -13    0.47    0.02
  -4   4 -13    0.47    0.03
   4   4  13    0.47    0.03
  -5  -5  13   -0.02    0.01
  -5   5  13   -0.02    0.02
  -4  -5  13   -0.03    0.01
   4  -5 -13   -0.01    0.01
  -4   5  13    0.01    0.01
   3  -5 -13    0.17    0.02
  -3  -5  13    0.13    0.02
  -3   5  13    0.15    0.02
  -2  -5  13    0.01    0.01
   2  -5 -13   -0.01    0.01
   2   5 -13    0.01    0.01
  -2   5  13    0.02    0.02
   1  -5 -13    1.46    0.04
  -1  -5  13    1.43    0.04
   1   5 -13    1.54    0.04
  -1   5  13    1.43    0.05
   0  -5  13    0.03    0.01
   0  -5 -13    0.01    0.01
   0   5  13    0.00    0.01
   0   5 -13    0.01    0.01
  -1  -5 -13    0.04    0.01
  -1   5 -13    0.04    0.01
   1   5  13    0.06    0.02
  -2  -5 -13    0.96    0.03
  -2   5 -13    0.94    0.03
   2   5  13    0.96    0.04
  -3  -5 -13    0.00    0.01
   3   5  13   -0.02    0.01
  -3   5 -13    0.01    0.01
  -4  -5 -13    0.00    0.01
  -4   5 -13    0.01    0.01
   4   5  13    0.00    0.02
  -5   6  13    0.51    0.03
   4  -6 -13    0.01    0.01
  -4  -6  13   -0.02    0.01
  -4   6  13   -0.01    0.01
   3  -6 -13    0.28    0.02
  -3  -6  13    0.29    0.02
  -3   6  13    0.28    0.02
  -2  -6  13    0.01    0.01
   2  -6 -13    0.01    0.01
  -2   6  13    0.00    0.01
   2   6 -13    0.00    0.01
  -1  -6  13    0.17    0.02
   1  -6 -13    0.17    0.02
  -1   6  13    0.18    0.02
   1   6 -13    0.16    0.02
   0  -6  13    0.01    0.01
   0  -6 -13    0.00    0.01
   0   6  13    0.00    0.01
   0   6 -13    0.01    0.01
  -1  -6 -13    1.06    0.04
  -1   6 -13    1.08    0.04
   1   6  13    1.00    0.04
  -2  -6 -13    0.10    0.02
   2   6  13    0.13    0.02
  -2   6 -13    0.10    0.02
  -3  -6 -13    0.59    0.03
   3   6  13    0.71    0.04
  -3   6 -13    0.64    0.03
   4  -7 -13    0.15    0.02
  -4   7  13    0.13    0.02
   3  -7 -13    0.00    0.01
  -3  -7  13   -0.01    0.01
  -3   7  13   -0.01    0.01
   3   7 -13    0.03    0.01
   2  -7 -13    0.00    0.01
  -2  -7  13    0.00    0.01
  -2   7  13    0.01    0.02
   2   7 -13    0.01    0.01
   1  -7 -13    0.19    0.02
  -1  -7  13    0.22    0.02
   1   7 -13    0.20    0.02
  -1   7  13    0.22    0.02
   0  -7  13    0.15    0.02
   0  -7 -13    0.13    0.02
   0   7 -13    0.17    0.02
   0   7  13    0.18    0.02
  -1  -7 -13    0.98    0.04
   1  -7  13    0.97    0.04
   1   7  13    0.96    0.04
  -1   7 -13    0.91    0.03
  -2  -7 -13    0.68    0.03
  -2   7 -13    0.64    0.03
   2   7  13    0.71    0.04
   3   8 -13    0.00    0.01
  -2  -8  13    0.23    0.02
   2  -8 -13    0.23    0.02
   2   8 -13    0.25    0.02
  -1  -8  13    0.18    0.02
   1  -8 -13    0.20    0.02
  -1   8  13    0.15    0.02
   1   8 -13    0.19    0.02
   0  -8 -13    0.34    0.02
   0  -8  13    0.33    0.02
   0   8  13    0.34    0.03
   0   8 -13    0.33    0.03
  -1  -8 -13    0.01    0.01
   1  -8  13    0.05    0.01
  -1   8 -13    0.03    0.02
   1  -9 -13    0.02    0.01
  -6   0  14    0.03    0.02
  -5   0  14    0.00    0.01
  -4   0  14    0.46    0.03
   3   0 -14    0.01    0.01
  -3   0  14   -0.01    0.01
   2   0 -14    0.51    0.03
  -2   0  14    0.52    0.03
  -2   0  14    0.51    0.03
  -1   0  14   -0.01    0.01
   1   0 -14    0.00    0.01
  -1   0  14   -0.02    0.01
   0   0  14    0.14    0.02
   0   0 -14    0.16    0.02
   1   0  14   -0.01    0.01
  -1   0 -14    0.01    0.01
  -2   0 -14    0.35    0.02
   2   0  14    0.33    0.02
   3   0  14   -0.01    0.01
  -3   0 -14    0.00    0.01
   4   0  14    0.09    0.02
  -5   0 -14   -0.02    0.01
  -6  -1  14    0.11    0.02
  -6   1  14    0.08    0.02
  -5  -1  14    0.14    0.02
  -5   1  14    0.11    0.02
  -4  -1  14    0.00    0.01
  -4   1  14    0.02    0.01
  -3  -1  14    0.64    0.03
   3  -1 -14    0.54    0.03
  -3   1  14    0.62    0.03
  -2  -1  14   -0.01    0.01
   2  -1 -14    0.00    0.01
  -2   1  14    0.03    0.01
  -2   1  14    0.00    0.01
   2   1 -14    0.01    0.01
   1  -1 -14    0.09    0.01
  -1  -1  14    0.09    0.01
  -1  -1  14    0.09    0.02
   1   1 -14    0.08    0.02
  -1   1  14    0.09    0.02
   0  -1 -14    0.30    0.02
   0  -1  14    0.30    0.02
   0   1  14    0.29    0.02
   0   1 -14    0.35    0.02
   1  -1  14    0.04    0.01
  -1  -1 -14    0.04    0.01
   1   1  14    0.06    0.02
  -1   1 -14    0.04    0.01
   2  -1  14    0.02    0.01
  -2  -1 -14    0.02    0.01
   2   1  14    0.05    0.01
  -2   1 -14    0.03    0.01
  -3  -1 -14    0.73    0.03
   3  -1  14    0.69    0.03
   3   1  14    0.67    0.03
  -4  -1 -14    0.03    0.01
   4  -1  14    0.01    0.01
  -4   1 -14    0.00    0.01
   4   1  14    0.01    0.01
  -5   1 -14    0.00    0.01
  -6  -2  14    0.01    0.02
  -6   2  14    0.00    0.02
  -5  -2  14    0.47    0.03
  -5   2  14    0.51    0.03
  -4  -2  14    0.29    0.02
  -4   2  14    0.30    0.02
  -3  -2  14    0.91    0.03
   3  -2 -14    0.87    0.04
  -3   2  14    0.92    0.04
  -3   2  14    0.93    0.03
   2  -2 -14    0.00    0.01
  -2  -2  14    0.00    0.01
  -2   2  14    0.01    0.01
  -2   2  14   -0.01    0.01
  -1  -2  14   -0.01    0.01
   1  -2 -14   -0.01    0.01
   1   2 -14   -0.01    0.01
  -1   2  14   -0.01    0.01
   0  -2  14    0.00    0.01
   0  -2 -14   -0.02    0.01
   0   2  14   -0.01    0.01
   0   2 -14    0.00    0.01
  -1  -2 -14    0.34    0.02
   1  -2  14    0.34    0.02
   1   2  14    0.28    0.02
  -1   2 -14    0.32    0.02
   2  -2  14    0.42    0.03
  -2  -2 -14    0.45    0.02
  -2   2 -14    0.44    0.02
   2   2  14    0.41    0.03
   3  -2  14   -0.02    0.01
  -3  -2 -14   -0.01    0.01
   3   2  14    0.01    0.01
  -3   2 -14   -0.01    0.01
  -4  -2 -14    0.08    0.01
  -4   2 -14    0.08    0.02
   4   2  14    0.10    0.02
  -5  -2 -14   -0.01    0.01
  -5   2 -14   -0.01    0.01
  -5  -3  14    0.19    0.02
  -5   3  14    0.19    0.02
  -4  -3  14    0.09    0.02
   4  -3 -14    0.08    0.02
  -4   3  14    0.09    0.02
  -4   3  14    0.06    0.02
   3  -3 -14    0.03    0.01
  -3  -3  14   -0.01    0.01
  -3   3  14    0.01    0.01
  -3   3  14    0.00    0.01
   2  -3 -14    0.27    0.02
  -2  -3  14    0.32    0.02
  -2   3  14    0.35    0.02
  -2   3  14    0.41    0.03
   1  -3 -14    0.46    0.03
  -1  -3  14    0.43    0.02
   1   3 -14    0.44    0.03
  -1   3  14    0.44    0.03
   0  -3 -14    1.03    0.04
   0   3 -14    1.13    0.04
   0   3  14    1.08    0.04
  -1  -3 -14    0.11    0.02
   1  -3  14    0.13    0.02
   1   3  14    0.10    0.02
  -2  -3 -14    0.29    0.02
   2  -3  14    0.26    0.02
   2   3  14    0.29    0.02
  -2   3 -14    0.25    0.02
  -3  -3 -14    0.00    0.01
  -3   3 -14    0.04    0.01
   3   3  14    0.01    0.01
  -4  -3 -14    0.03    0.01
   4   3  14    0.03    0.01
  -4   3 -14    0.03    0.01
  -5  -4  14    0.31    0.03
  -5   4  14    0.32    0.03
  -4  -4  14    0.15    0.02
   4  -4 -14    0.16    0.02
  -4   4  14    0.16    0.02
  -4   4  14    0.16    0.02
   3  -4 -14    0.08    0.02
  -3  -4  14    0.06    0.01
  -3   4  14    0.05    0.02
  -3   4  14    0.05    0.02
   2  -4 -14    0.08    0.02
  -2  -4  14    0.09    0.01
  -2   4  14    0.05    0.01
  -2   4  14    0.06    0.02
  -1  -4  14    0.24    0.02
   1  -4 -14    0.24    0.02
  -1   4  14    0.27    0.02
   0  -4 -14    0.00    0.01
   0  -4  14   -0.01    0.01
   0   4  14   -0.01    0.01
  -1  -4 -14    1.09    0.04
  -1   4 -14    1.13    0.03
   1   4  14    1.24    0.04
  -2  -4 -14    0.02    0.01
  -2   4 -14    0.01    0.01
   2   4  14    0.01    0.01
  -3  -4 -14    0.34    0.02
   3   4  14    0.36    0.03
  -3   4 -14    0.31    0.02
  -4  -4 -14    0.32    0.02
   4   4  14    0.35    0.03
  -4   4 -14    0.29    0.02
  -5   5  14    0.08    0.02
  -5   5  14    0.10    0.02
   4  -5 -14    0.14    0.02
  -4  -5  14    0.18    0.02
  -4   5  14    0.21    0.02
  -4   5  14    0.17    0.02
   3  -5 -14    0.68    0.03
  -3  -5  14    0.69    0.03
  -3   5  14    0.69    0.03
  -3   5  14    0.76    0.03
  -2  -5  14    0.03    0.01
   2  -5 -14    0.04    0.01
  -2   5  14    0.00    0.02
   1  -5 -14    0.09    0.02
  -1  -5  14    0.09    0.02
  -1   5  14    0.08    0.02
   0  -5  14    0.17    0.02
   0  -5 -14    0.22    0.02
   0   5 -14    0.19    0.02
   0   5  14    0.18    0.02
  -1  -5 -14    0.29    0.02
   1   5  14    0.27    0.02
  -1   5 -14    0.28    0.02
  -2  -5 -14    0.07    0.01
  -2   5 -14    0.05    0.01
   2   5  14    0.05    0.02
  -3  -5 -14    0.07    0.02
   3   5  14    0.03    0.02
  -3   5 -14    0.05    0.01
   4  -6 -14    0.08    0.02
  -4  -6  14    0.04    0.02
  -4   6  14    0.09    0.02
  -3  -6  14    0.06    0.02
   3  -6 -14    0.02    0.02
  -3   6  14    0.07    0.02
  -2  -6  14    0.65    0.03
   2  -6 -14    0.61    0.03
  -2   6  14    0.64    0.03
  -1  -6  14    0.52    0.03
   1  -6 -14    0.48    0.03
  -1   6  14    0.45    0.03
   1   6 -14    0.50    0.03
   0  -6  14    0.20    0.02
   0  -6 -14    0.20    0.02
   0   6 -14    0.22    0.02
   0   6  14    0.19    0.02
  -1  -6 -14    0.28    0.02
  -1   6 -14    0.27    0.02
   1   6  14    0.29    0.02
  -2  -6 -14    0.13    0.02
  -2   6 -14    0.15    0.02
   2   6  14    0.12    0.02
   4  -7 -14    0.01    0.01
   3  -7 -14    0.00    0.01
   2  -7 -14    0.04    0.01
  -2  -7  14    0.05    0.02
   2   7 -14    0.05    0.01
  -2   7  14    0.06    0.02
  -1  -7  14    0.19    0.02
   1  -7 -14    0.19    0.02
  -1   7  14    0.22    0.02
   1   7 -14    0.20    0.02
   0  -7 -14    0.29    0.03
   0  -7  14    0.28    0.02
   0   7  14    0.29    0.03
   0   7 -14    0.28    0.02
  -1  -7 -14    0.13    0.02
  -1   7 -14    0.14    0.02
   0  -8  14    0.02    0.01
  -5   0  15    0.02    0.02
  -4   0  15    0.00    0.01
   3   0 -15    0.32    0.02
  -3   0  15    0.34    0.02
   2   0 -15    0.01    0.01
  -2   0  15   -0.01    0.01
  -1   0  15    0.32    0.02
   1   0 -15    0.32    0.02
   0   0 -15    0.00    0.01
   0   0  15   -0.01    0.01
  -1   0 -15    0.46    0.03
   1   0  15    0.47    0.03
   2   0  15    0.00    0.01
  -2   0 -15   -0.01    0.01
  -3   0 -15    0.43    0.02
   3   0  15    0.40    0.03
   4   0  15    0.02    0.02
  -5  -1  15    0.26    0.03
  -5   1  15    0.28    0.03
  -4  -1  15    0.02    0.02
  -4   1  15    0.01    0.02
  -3  -1  15    0.12    0.02
   3  -1 -15    0.14    0.02
  -3   1  15    0.14    0.02
   2  -1 -15    0.51    0.03
  -2  -1  15    0.55    0.03
  -2   1  15    0.52    0.03
   2   1 -15    0.52    0.03
  -2   1  15    0.58    0.03
   1  -1 -15    0.30    0.02
  -1   1  15    0.32    0.02
   1   1 -15    0.26    0.02
   0  -1 -15    0.05    0.01
   0  -1  15    0.09    0.02
   0   1 -15    0.07    0.01
   0   1  15    0.06    0.02
  -1  -1 -15    0.22    0.02
   1  -1  15    0.23    0.02
   1   1  15    0.24    0.02
  -1   1 -15    0.24    0.02
   2  -1  15    0.01    0.01
  -2  -1 -15    0.00    0.01
  -2   1 -15    0.01    0.01
   2   1  15    0.03    0.02
   3  -1  15    0.67    0.04
  -3  -1 -15    0.70    0.03
   3   1  15    0.67    0.04
   4  -1  15    0.04    0.02
  -4  -1 -15    0.05    0.01
  -5  -2  15   -0.02    0.02
  -5   2  15    0.02    0.02
  -4  -2  15    0.45    0.03
  -4   2  15    0.44    0.03
   3  -2 -15    0.42    0.03
  -3  -2  15    0.44    0.03
  -3   2  15    0.42    0.03
  -3   2  15    0.45    0.03
   2  -2 -15    0.01    0.01
  -2  -2  15   -0.01    0.01
  -2   2  15    0.01    0.01
  -2   2  15    0.01    0.01
  -1  -2  15    0.48    0.03
   1  -2 -15    0.49    0.03
   1   2 -15    0.49    0.03
  -1   2  15    0.51    0.03
   0  -2  15    0.02    0.01
   0  -2 -15    0.00    0.01
   0   2 -15    0.03    0.01
   0   2  15    0.05    0.02
   1  -2  15    0.25    0.02
  -1  -2 -15    0.22    0.02
   1   2  15    0.24    0.02
  -2  -2 -15    0.07    0.02
   2  -2  15    0.08    0.02
   2   2  15    0.06    0.02
  -3  -2 -15    0.16    0.02
   3  -2  15    0.20    0.02
   3   2  15    0.18    0.02
  -4  -2 -15    0.16    0.02
  -4   2 -15    0.16    0.02
  -5  -3  15    0.02    0.02
  -5   3  15    0.01    0.02
  -4  -3  15    0.01    0.02
   4  -3 -15    0.04    0.02
  -4   3  15    0.01    0.02
  -3  -3  15    0.28    0.02
   3  -3 -15    0.26    0.02
  -3   3  15    0.26    0.02
  -3   3  15    0.31    0.02
  -2  -3  15    0.00    0.01
   2  -3 -15    0.01    0.01
  -2   3  15    0.03    0.01
  -1  -3  15    0.88    0.03
   1  -3 -15    0.82    0.03
  -1   3  15    0.84    0.04
   0  -3 -15   -0.01    0.01
   0   3  15    0.00    0.01
   1  -3  15    0.33    0.02
  -1  -3 -15    0.30    0.02
   1   3  15    0.32    0.03
  -2  -3 -15    0.06    0.01
   2  -3  15    0.10    0.02
   2   3  15    0.03    0.02
  -3  -3 -15    0.54    0.03
   3   3  15    0.59    0.03
  -3   3 -15    0.58    0.03
  -4   3 -15    0.17    0.02
  -4  -4  15    0.02    0.02
   4  -4 -15    0.03    0.02
  -4   4  15    0.03    0.02
  -4   4  15    0.02    0.02
  -3  -4  15    0.12    0.02
   3  -4 -15    0.10    0.02
  -3   4  15    0.10    0.02
  -3   4  15    0.10    0.02
  -2  -4  15    0.00    0.01
   2  -4 -15    0.00    0.01
  -2   4  15    0.01    0.01
   1  -4 -15    0.10    0.02
  -1  -4  15    0.09    0.02
  -1   4  15    0.10    0.02
   0  -4 -15    0.34    0.02
   0   4  15    0.30    0.03
  -1  -4 -15    0.01    0.01
   1   4  15    0.01    0.01
  -2  -4 -15    0.51    0.03
  -2   4 -15    0.50    0.02
   2   4  15    0.50    0.03
  -3  -4 -15    0.11    0.02
  -3   4 -15    0.06    0.02
   4  -5 -15    0.05    0.02
  -4   5  15    0.11    0.02
  -4   5  15    0.05    0.02
   3  -5 -15    0.46    0.03
  -3  -5  15    0.46    0.03
  -3   5  15    0.48    0.03
  -3   5  15    0.45    0.03
   2  -5 -15    0.12    0.02
  -2  -5  15    0.11    0.02
  -2   5  15    0.14    0.02
   1  -5 -15   -0.01    0.01
  -1  -5  15    0.01    0.01
  -1   5  15    0.01    0.02
   0  -5 -15    0.46    0.03
   0   5  15    0.45    0.03
  -1  -5 -15    0.01    0.01
   1   5  15    0.02    0.02
  -1   5 -15    0.00    0.01
  -2  -5 -15    0.10    0.02
   2   5  15    0.10    0.02
  -2   5 -15    0.12    0.02
  -3   5 -15   -0.01    0.01
   3  -6 -15    0.01    0.01
  -3   6  15    0.02    0.02
   2  -6 -15    0.01    0.01
  -2  -6  15    0.01    0.01
  -2   6  15    0.00    0.02
   1  -6 -15    0.34    0.03
  -1  -6  15    0.44    0.03
  -1   6  15    0.41    0.03
   0  -6 -15   -0.01    0.01
   0   6 -15   -0.02    0.01
   0   6  15    0.02    0.02
  -1   6 -15    0.04    0.01
  -1  -7  15    0.18    0.02
   0   7 -15    0.16    0.02
  -4   0  16   -0.03    0.01
  -3   0  16   -0.01    0.01
   2   0 -16    0.05    0.02
   1   0 -16   -0.02    0.01
  -1   0  16    0.00    0.01
   0   0  16    0.15    0.02
   0   0 -16    0.17    0.02
   1   0  16   -0.01    0.01
  -1   0 -16    0.01    0.01
   2   0  16    0.11    0.02
  -2   0 -16    0.15    0.02
   3   0  16    0.00    0.02
  -4  -1  16    0.01    0.02
  -4   1  16   -0.01    0.01
   3  -1 -16    0.00    0.01
  -3  -1  16   -0.01    0.01
  -3   1  16   -0.02    0.01
   2  -1 -16   -0.01    0.01
  -2  -1  16   -0.01    0.01
   2   1 -16    0.01    0.01
   1  -1 -16    0.10    0.02
   1   1 -16    0.12    0.02
  -1   1  16    0.13    0.02
   0  -1 -16   -0.03    0.01
   0  -1  16   -0.01    0.01
   0   1 -16   -0.01    0.01
   0   1  16   -0.01    0.01
  -1  -1 -16    0.85    0.03
   1  -1  16    0.83    0.04
  -1   1 -16    0.87    0.03
   1   1  16    0.88    0.04
   2  -1  16    0.03    0.02
  -2  -1 -16    0.02    0.01
   2   1  16    0.01    0.02
  -3  -1 -16    0.11    0.02
   3  -1  16    0.09    0.02
  -4  -2  16   -0.01    0.01
  -4   2  16    0.00    0.01
  -3  -2  16   -0.01    0.01
   3  -2 -16    0.00    0.01
  -3   2  16   -0.01    0.01
  -2  -2  16    0.03    0.01
   2  -2 -16    0.01    0.01
  -2   2  16    0.01    0.01
   1  -2 -16    0.81    0.03
   1   2 -16    0.82    0.04
  -1   2  16    0.87    0.04
   0  -2 -16    0.33    0.02
   0   2  16    0.29    0.03
   0   2 -16    0.35    0.03
  -1  -2 -16    0.43    0.03
   1  -2  16    0.37    0.03
   1   2  16    0.42    0.03
   2  -2  16    0.00    0.01
  -2  -2 -16    0.01    0.01
   2   2  16    0.01    0.02
  -3  -2 -16    0.14    0.02
   3  -2  16    0.12    0.02
  -4  -3  16    0.03    0.02
  -4   3  16    0.01    0.02
   3  -3 -16    0.01    0.01
  -3  -3  16    0.00    0.01
  -3   3  16    0.00    0.02
  -3   3  16    0.03    0.02
  -2  -3  16    0.28    0.02
   2  -3 -16    0.31    0.03
  -2   3  16    0.34    0.03
   1  -3 -16   -0.02    0.01
  -1   3  16    0.00    0.01
   0  -3 -16    0.09    0.02
   0   3  16    0.10    0.02
  -1  -3 -16    0.14    0.02
   1   3  16    0.15    0.02
  -2  -3 -16    0.17    0.02
   2  -3  16    0.24    0.02
   2   3  16    0.20    0.02
  -4   4  16    0.00    0.02
   3  -4 -16    0.15    0.02
  -3  -4  16    0.13    0.02
  -3   4  16    0.14    0.02
  -2  -4  16    0.01    0.01
   2  -4 -16    0.04    0.01
  -2   4  16    0.01    0.02
   1  -4 -16    0.06    0.02
  -1   4  16    0.08    0.02
   0  -4 -16   -0.01    0.01
   0   4  16    0.00    0.01
  -1  -4 -16    0.40    0.03
   1   4  16    0.40    0.03
  -3   5  16    0.05    0.02
  -2  -5  16    0.05    0.02
  -2   5  16    0.07    0.02
  -1   5  16    0.53    0.03
  -1  -6  16    0.16    0.02
  -4   0  17   -0.04    0.01
  -3   0  17   -0.03    0.01
   2   0 -17   -0.02    0.01
   1   0 -17   -0.02    0.01
   0   0 -17    0.02    0.01
   0   0  17   -0.01    0.01
   1   0  17    0.02    0.02
  -1   0 -17    0.03    0.01
  -2   0 -17   -0.03    0.01
  -4   1  17    0.02    0.02
  -3  -1  17    0.01    0.02
  -3   1  17    0.03    0.02
   2  -1 -17    0.02    0.01
   2   1 -17   -0.01    0.01
   1  -1 -17    0.08    0.02
  -1   1  17    0.12    0.02
   1   1 -17    0.08    0.02
   0  -1 -17    0.05    0.02
   0   1 -17    0.03    0.01
   0   1  17    0.05    0.02
   1  -1  17    0.31    0.03
  -1  -1 -17    0.30    0.02
  -1   1 -17    0.32    0.03
   1   1  17    0.33    0.03
  -2  -1 -17    0.01    0.01
   2  -1  17    0.01    0.02
  -4   2  17    0.01    0.02
  -3  -2  17    0.05    0.02
   2  -2 -17    0.08    0.02
  -2   2  17    0.05    0.02
   1  -2 -17    0.01    0.01
   1   2 -17    0.03    0.02
  -1   2  17    0.04    0.02
   0  -2 -17   -0.02    0.01
   0   2  17   -0.01    0.01
   1  -2  17    0.07    0.02
  -1  -2 -17    0.05    0.02
   1   2  17    0.05    0.02
   2  -2  17   -0.02    0.01
  -3  -3  17    0.41    0.03
  -2   3  17    0.02    0.02
  -1   3  17    0.01    0.02
   0   3  17    0.00    0.02
  -2  -4  17    0.12    0.02
   0   0  18    0.25    0.03
   0   1  18    0.04    0.02
   0   1 -18    0.05    0.02
   1   2 -18    0.69    0.04
   0   0   0    0.00    0.00
;
_shelx_hkl_checksum     2427
_shelx_res_file
;
TITL MS011_0m in P2(1)/n
 ms011_0m.res created by SHELXL-2016/4 at 10:10:25 on 09-Dec-2016
CELL 0.71073 7.3948 9.4609 13.5183 90 95.771 90
ZERR 4 0.0011 0.0013 0.0019 0 0.002 0
LATT 1
SYMM 0.5-X,0.5+Y,0.5-Z
SFAC C H N O S
UNIT 40 28 4 8 4
L.S. 15
PLAN  5
TEMP 23
LIST 6
BOND
fmap 2
acta
MORE -1
BOND $H
CONF
OMIT -3 54
OMIT 2 5 0
REM <olex2.extras>
REM <HklSrc "%.\\MS011_0m.hkl">
REM </olex2.extras>
WGHT    0.053300    0.208300
FVAR       0.13514
S1    5    0.080816    1.414781    0.374240    11.00000    0.08992    0.05663 =
         0.06297    0.00692    0.00005    0.01809
O1    4    0.156971    1.157225    0.356893    11.00000    0.07109    0.05191 =
         0.04151   -0.00075   -0.00012    0.00054
O2    4    0.074213    1.260553    0.208814    11.00000    0.12461    0.09029 =
         0.04628    0.00812   -0.00563    0.00977
N1    3    0.144389    1.322819    0.477903    11.00000    0.09020    0.05605 =
         0.05046   -0.00121   -0.00187    0.01473
C1    1    0.100724    1.270474    0.296527    11.00000    0.06549    0.06174 =
         0.04883    0.00651    0.00095    0.00141
C2    1    0.178994    1.195530    0.454931    11.00000    0.05291    0.05156 =
         0.04255   -0.00263    0.00215    0.00022
C3    1    0.239851    1.087685    0.526129    11.00000    0.05879    0.05462 =
         0.04145   -0.00031    0.00020    0.00223
H3    2    0.261986    1.121800    0.590703    11.00000    0.06840
C4    1    0.269131    0.953502    0.504613    11.00000    0.05248    0.05254 =
         0.04143   -0.00097    0.00267   -0.00315
H4    2    0.249963    0.926993    0.437042    11.00000    0.06488
C5    1    0.330107    0.843376    0.576299    11.00000    0.04651    0.04825 =
         0.04530    0.00005    0.00749   -0.00438
C6    1    0.356123    0.706355    0.543583    11.00000    0.08008    0.05294 =
         0.05219   -0.00497    0.01131    0.00143
H6    2    0.332905    0.688804    0.476443    11.00000    0.08209
C7    1    0.414328    0.600371    0.609582    11.00000    0.08747    0.04729 =
         0.07447   -0.00092    0.01478    0.00617
H7    2    0.429667    0.508518    0.586636    11.00000    0.08169
C8    1    0.448080    0.629184    0.708930    11.00000    0.06687    0.05421 =
         0.06699    0.01638    0.00492    0.00082
H8    2    0.485052    0.558743    0.750552    11.00000    0.07043
C9    1    0.422277    0.764301    0.743626    11.00000    0.08179    0.06001 =
         0.04936    0.00568   -0.00295   -0.00527
H9    2    0.445509    0.786368    0.813201    11.00000    0.07662
C10   1    0.363626    0.870059    0.677923    11.00000    0.07389    0.04761 =
         0.04768   -0.00187    0.00130   -0.00201
H10   2    0.346694    0.958333    0.700665    11.00000    0.06765
HKLF 4
REM  MS011_0m in P2(1)/n
REM R1 =  0.0398 for    1730 Fo > 4sig(Fo)  and  0.0474 for all    2046 data
REM    155 parameters refined using      0 restraints
END
WGHT      0.0527      0.1953
REM Highest difference peak  0.403,  deepest hole -0.179,  1-sigma level  0.081
Q1    1   0.1023  1.3385  0.3364  11.00000  0.05    0.40
Q2    1   0.3696  0.8587  0.6181  11.00000  0.05    0.40
Q3    1   0.1289  1.3679  0.4268  11.00000  0.05    0.38
Q4    1   0.3542  0.7818  0.5615  11.00000  0.05    0.34
Q5    1   0.1463  1.1688  0.4058  11.00000  0.05    0.34
;
_shelx_res_checksum     57500
