# Supplementary material for: Crystal structure determination as part of an ongoing undergraduate organic laboratory project: 5-[(E)-styr­yl]-1,3,4-oxa­thia­zol-2-one
Source: Acta Crystallogr E Crystallogr Commun. 2017 Aug 4;73(Pt 9):1298–301. doi: 10.1107/S2056989017011264 (PMC5588565; doi:10.1107/S2056989017011264)
Supplement: Supplementary file 2 [file e-73-01298-Isup2.hkl]

data_I                                                                          
_shelx_title ' MS011_0m in P2(1)/n'                                             
_shelx_refln_list_code          4                                               
_shelx_F_calc_maximum      206.40                                               
_exptl_crystal_F_000       424.00                                               
_reflns_d_resolution_high  0.7830                                               
                                                                                
loop_                                                                           
 _space_group_symop_operation_xyz                                               
 'x, y, z'                                                                      
 '-x+1/2, y+1/2, -z+1/2'                                                        
 '-x, -y, -z'                                                                   
 'x-1/2, -y-1/2, z-1/2'                                                         
                                                                                
_cell_length_a     7.3948                                                       
_cell_length_b     9.4609                                                       
_cell_length_c    13.5183                                                       
_cell_angle_alpha  90.000                                                       
_cell_angle_beta   95.771                                                       
_cell_angle_gamma  90.000                                                       
                                                                                
_shelx_F_squared_multiplier     1.000                                           
                                                                                
loop_                                                                           
 _refln_index_h                                                                 
 _refln_index_k                                                                 
 _refln_index_l                                                                 
 _refln_F_squared_calc                                                          
 _refln_F_squared_meas                                                          
 _refln_F_squared_sigma                                                         
 _refln_observed_status                                                         
   6   0   0        103.57        105.67         2.74 o                         
   8   0   0          7.02          6.57         1.10 o                         
   1   1   0        535.97        543.20         3.27 o                         
   2   1   0      28243.39      39010.20       423.46 o                         
   3   1   0        116.46        126.48         1.55 o                         
   4   1   0         55.52         47.27         2.74 o                         
   5   1   0         83.28         83.32         1.13 o                         
   6   1   0          1.46          2.49         0.39 o                         
   7   1   0          9.21         10.68         0.77 o                         
   8   1   0          1.53         -0.82         0.55 o                         
   9   1   0          0.99          0.00         1.10 o                         
   0   2   0       4602.48       4568.91        62.53 o                         
   1   2   0         95.56        105.33         0.67 o                         
   2   2   0        148.69        156.39         1.20 o                         
   3   2   0        570.79        556.57         4.16 o                         
   4   2   0        684.17        705.28         6.09 o                         
   5   2   0          0.79          0.82         0.39 o                         
   6   2   0        104.02         98.06         4.38 o                         
   7   2   0          9.36         10.68         0.77 o                         
   8   2   0          5.79          4.38         0.77 o                         
   9   2   0          1.99          2.19         0.77 o                         
   1   3   0          1.37          4.62         0.22 o                         
   2   3   0        179.12        177.73         1.18 o                         
   3   3   0         23.35         17.56         0.29 o                         
   4   3   0         71.60         63.67         0.82 o                         
   5   3   0         35.80         36.25         0.70 o                         
   6   3   0         23.70         22.07         1.10 o                         
   7   3   0          2.44          1.72         0.55 o                         
   8   3   0          6.97          6.75         1.10 o                         
   9   3   0          0.01          0.55         1.10 o                         
   0   4   0       1140.83       1247.61        13.37 o                         
   1   4   0        337.85        333.28         1.79 o                         
   2   4   0         32.36         42.44         0.45 o                         
   3   4   0         23.22         18.90         0.29 o                         
   4   4   0         10.36         16.33         0.35 o                         
   5   4   0          0.22         -0.27         0.39 o                         
   6   4   0          6.43          5.84         0.55 o                         
   7   4   0          1.12          0.82         0.39 o                         
   8   4   0          3.72          2.74         0.77 o                         
   1   5   0         55.00         47.37         0.39 o                         
   3   5   0         55.88         62.54         0.67 o                         
   4   5   0        362.19        353.64         2.99 o                         
   5   5   0          0.09          0.00         0.39 o                         
   6   5   0          1.21          1.10         0.55 o                         
   7   5   0          0.03          0.00         0.39 o                         
   8   5   0         55.10         61.32         2.74 o                         
   0   6   0        537.14        470.28         3.62 o                         
   1   6   0         35.42         35.06         0.41 o                         
   2   6   0        439.56        434.06         2.60 o                         
   3   6   0         27.15         22.92         0.45 o                         
   4   6   0          7.31          7.51         0.43 o                         
   5   6   0         84.50         87.06         1.71 o                         
   6   6   0        340.48        348.83         4.44 o                         
   7   6   0         24.74         23.54         1.64 o                         
   8   6   0          0.06          0.00         1.10 o                         
   1   7   0        256.93        241.60         1.62 o                         
   2   7   0         34.02         32.49         0.53 o                         
   3   7   0         48.96         50.34         0.67 o                         
   4   7   0        466.27        475.96         3.55 o                         
   5   7   0         93.76         85.97         1.45 o                         
   6   7   0          5.51          6.57         0.77 o                         
   7   7   0         19.99         20.27         1.16 o                         
   0   8   0         15.36         14.09         0.63 o                         
   1   8   0          9.24          9.64         0.45 o                         
   2   8   0        107.76        109.98         1.07 o                         
   3   8   0        246.78        236.80         2.28 o                         
   4   8   0          3.65          5.11         0.35 o                         
   5   8   0         15.98         14.64         1.37 o                         
   6   8   0          1.51          0.27         0.39 o                         
   7   8   0          0.39         -0.55         0.39 o                         
   1   9   0          0.87          0.77         0.24 o                         
   2   9   0         29.97         32.80         0.87 o                         
   3   9   0         12.46         13.06         0.49 o                         
   4   9   0          6.15          6.06         0.63 o                         
   5   9   0          2.98          3.07         0.82 o                         
   6   9   0          0.27         -0.73         0.49 o                         
   0  10   0          5.48          7.12         0.77 o                         
   1  10   0          0.05          0.11         0.26 o                         
   2  10   0         13.20         13.38         0.49 o                         
   3  10   0         22.45         21.07         0.64 o                         
   4  10   0          0.05         -0.55         0.55 o                         
   5  10   0          0.24          0.00         0.49 o                         
   1  11   0          3.29          2.64         0.40 o                         
   2  11   0          6.53          6.86         0.55 o                         
   3  11   0          9.80         12.30         0.63 o                         
   0  12   0         14.61         16.43         1.64 o                         
   1  12   0         10.38         14.06         0.63 o                         
  -9   0   1          2.02          1.10         1.10 o                         
  -7   0   1          1.39          0.55         0.55 o                         
  -5   0   1         16.08         18.07         1.10 o                         
   1   0   1        756.45        801.56        13.96 o                         
   3   0   1         97.54         85.96         1.64 o                         
   5   0   1         37.85         42.71         1.64 o                         
   7   0   1         21.16         20.81         1.10 o                         
  -9   1   1          0.00         -0.82         0.55 o                         
  -8   1   1          0.50          1.10         0.55 o                         
  -7   1   1          1.89          2.49         0.39 o                         
  -6   1   1         88.34         86.79         1.55 o                         
  -5   1   1         21.38         25.73         1.10 o                         
  -4   1   1       2331.34       2296.92        31.76 o                         
  -3   1   1         70.41         75.56         1.64 o                         
  -2   1   1       2079.76       1994.68        27.38 o                         
  -1   1   1       1066.01       1140.41         7.79 o                         
   0   1   1         20.70         23.82         0.39 o                         
   1   1   1         25.74         24.10         0.27 o                         
   2   1   1       5674.97       5545.81        60.62 o                         
   3   1   1         83.87         84.05         0.82 o                         
   4   1   1         55.64         46.88         0.70 o                         
   5   1   1         26.52         23.93         0.63 o                         
   6   1   1          2.00          3.29         0.55 o                         
   7   1   1          0.34         -0.27         0.39 o                         
   8   1   1         33.11         35.59         1.64 o                         
   9   1   1          2.61          2.74         1.10 o                         
  -9   2   1          0.02         -0.55         0.55 o                         
  -8   2   1         18.75         21.11         1.16 o                         
  -7   2   1          0.01         -0.55         0.55 o                         
  -6   2   1        309.51        318.67         6.02 o                         
  -5   2   1         95.14         92.85         1.92 o                         
  -4   2   1       1389.19       1325.59        18.62 o                         
  -3   2   1        107.53        113.07         1.55 o                         
  -2   2   1       2887.63       2901.16        20.99 o                         
  -1   2   1        295.15        313.78         1.80 o                         
   0   2   1        821.53        838.79         5.33 o                         
   1   2   1         68.43         72.48         0.56 o                         
   2   2   1        464.86        459.55         6.02 o                         
   3   2   1         44.67         43.26         1.04 o                         
   4   2   1        565.89        606.62         4.11 o                         
   5   2   1         13.98         17.35         0.63 o                         
   6   2   1        138.64        139.63         1.77 o                         
   7   2   1          0.01         -0.58         0.39 o                         
   8   2   1          0.11         -0.55         0.55 o                         
   9   2   1          0.68          0.82         0.77 o                         
  -9   3   1          0.03         -0.55         1.10 o                         
  -8   3   1         20.15         20.29         2.46 o                         
  -7   3   1         24.29         24.01         1.10 o                         
  -6   3   1        122.33        128.00         2.10 o                         
  -5   3   1          7.85          6.88         0.57 o                         
  -4   3   1        143.49        168.78         1.77 o                         
  -3   3   1        208.01        193.32         1.55 o                         
  -2   3   1        446.20        458.56         3.08 o                         
  -1   3   1         13.35         14.20         0.23 o                         
   0   3   1          0.71          2.60         0.24 o                         
   1   3   1        243.55        272.65         1.74 o                         
   2   3   1         15.77         16.36         0.22 o                         
   3   3   1         69.77         70.33         0.60 o                         
   4   3   1        364.95        395.75         4.64 o                         
   5   3   1         74.91         71.46         1.55 o                         
   6   3   1         12.87         12.92         0.82 o                         
   7   3   1          0.00         -0.27         0.39 o                         
   8   3   1          0.66          0.27         0.39 o                         
   9   3   1          0.33         -0.27         0.77 o                         
  -8   4   1          0.48          0.00         0.55 o                         
  -7   4   1          4.68          3.56         0.55 o                         
  -6   4   1          1.40          1.10         0.39 o                         
  -5   4   1          0.48          0.55         0.32 o                         
  -4   4   1          0.93          0.14         0.27 o                         
  -3   4   1         35.67         37.83         0.65 o                         
  -2   4   1        298.72        269.37         1.54 o                         
  -1   4   1        286.02        282.03         1.55 o                         
   0   4   1       1298.60       1364.39         6.96 o                         
   1   4   1          1.27          2.42         0.24 o                         
   2   4   1        123.77        136.75         1.11 o                         
   3   4   1         43.44         49.35         0.57 o                         
   4   4   1        174.47        180.52         1.61 o                         
   5   4   1          0.58          1.72         0.55 o                         
   6   4   1          6.65          5.05         0.49 o                         
   7   4   1          1.01          1.83         0.49 o                         
   8   4   1          6.79          6.86         0.77 o                         
  -8   5   1         14.07         20.26         1.64 o                         
  -7   5   1          2.51          2.19         1.10 o                         
  -6   5   1         51.87         47.95         1.37 o                         
  -5   5   1         34.79         31.38         0.70 o                         
  -4   5   1        179.85        176.94         1.76 o                         
  -3   5   1        113.02        107.25         1.06 o                         
  -2   5   1          4.45          2.73         0.22 o                         
  -1   5   1        106.20         98.59         0.68 o                         
   0   5   1         74.43         55.63         0.47 o                         
   1   5   1        555.90        559.30         3.40 o                         
   2   5   1        810.35        834.60         5.06 o                         
   3   5   1         47.92         51.27         0.53 o                         
   4   5   1         67.66         57.51         0.95 o                         
   5   5   1         50.78         45.47         1.16 o                         
   6   5   1          4.43          5.05         0.49 o                         
   7   5   1          1.68          2.19         0.49 o                         
   8   5   1         27.89         32.58         1.16 o                         
  -8   6   1         14.76         16.50         1.16 o                         
  -7   6   1          2.60          3.83         0.77 o                         
  -6   6   1         18.65         23.32         2.74 o                         
  -5   6   1         61.69         60.16         0.93 o                         
  -4   6   1        112.57        109.06         1.14 o                         
  -3   6   1         54.39         51.90         0.78 o                         
  -2   6   1          1.13          1.37         0.34 o                         
  -1   6   1          0.77          0.79         0.21 o                         
   0   6   1          8.13          5.36         0.19 o                         
   1   6   1         77.80         81.16         0.69 o                         
   2   6   1        167.72        160.11         1.21 o                         
   3   6   1        316.93        298.76         2.79 o                         
   4   6   1         32.74         29.68         0.70 o                         
   5   6   1          0.66          0.55         0.39 o                         
   6   6   1         82.25         88.89         1.92 o                         
   7   6   1         18.87         17.69         0.91 o                         
   8   6   1          1.30          1.10         1.10 o                         
  -7   7   1          8.88         10.20         0.82 o                         
  -6   7   1         21.28         21.48         1.64 o                         
  -5   7   1         35.86         38.40         1.05 o                         
  -4   7   1        167.53        162.15         2.40 o                         
  -3   7   1          0.64          0.33         0.24 o                         
  -2   7   1        111.28        114.17         1.03 o                         
  -1   7   1          7.30          6.32         0.21 o                         
   0   7   1        232.57        226.32         1.50 o                         
   1   7   1          0.37          0.67         0.32 o                         
   2   7   1        579.57        540.05         3.25 o                         
   3   7   1         78.26         75.20         0.86 o                         
   4   7   1        151.82        154.98         2.83 o                         
   5   7   1         73.70         77.94         3.83 o                         
   6   7   1         14.41         16.16         0.77 o                         
   7   7   1          0.19         -0.82         0.55 o                         
  -7   8   1          0.01          0.18         0.55 o                         
  -6   8   1          4.32          4.67         0.77 o                         
  -5   8   1          5.50          3.99         0.63 o                         
  -4   8   1          6.57          6.83         0.41 o                         
  -3   8   1        100.03         95.63         1.33 o                         
  -2   8   1        277.36        267.98         2.01 o                         
  -1   8   1          5.35          4.50         0.24 o                         
   0   8   1        400.84        387.94         2.68 o                         
   1   8   1        211.66        210.80         1.63 o                         
   2   8   1        137.77        142.50         1.21 o                         
   3   8   1          1.87          1.50         0.22 o                         
   4   8   1         94.33         92.16         1.28 o                         
   5   8   1          5.06          4.40         0.45 o                         
   6   8   1          2.10          1.64         0.82 o                         
  -6   9   1          1.57          0.82         0.77 o                         
  -5   9   1          0.26          0.00         0.39 o                         
  -4   9   1          0.90          1.40         0.55 o                         
  -3   9   1          4.35          4.39         0.35 o                         
  -2   9   1         26.55         26.98         0.56 o                         
  -1   9   1        302.92        288.08         3.46 o                         
   0   9   1         60.67         61.47         0.73 o                         
   1   9   1          2.97          3.13         0.24 o                         
   2   9   1         25.02         23.36         0.49 o                         
   3   9   1          4.43          4.46         0.26 o                         
   4   9   1          3.81          4.44         0.65 o                         
   5   9   1         23.95         25.20         1.16 o                         
   6   9   1          0.98          1.28         1.10 o                         
  -5  10   1          0.05          0.22         0.72 o                         
  -4  10   1          0.06          0.00         0.39 o                         
  -3  10   1          3.65          4.08         0.45 o                         
  -2  10   1         11.94         13.24         0.55 o                         
  -1  10   1          4.22          4.39         0.29 o                         
   0  10   1          6.30          7.68         0.55 o                         
   1  10   1          5.97          5.78         0.39 o                         
   2  10   1          9.40         10.74         0.49 o                         
   3  10   1          1.46          1.43         0.32 o                         
   4  10   1         19.38         21.97         0.80 o                         
   5  10   1         14.06         15.61         1.16 o                         
  -3  11   1          1.32          1.90         0.37 o                         
  -2  11   1          3.11          4.33         0.55 o                         
  -1  11   1         28.14         29.85         0.82 o                         
   0  11   1         35.11         36.83         0.82 o                         
   1  11   1          1.24          1.84         0.27 o                         
   2  11   1         32.56         37.73         0.73 o                         
   3  11   1         18.41         18.53         1.05 o                         
  -1  12   1          0.72          1.64         0.77 o                         
   0  12   1          4.69          6.65         0.92 o                         
  -8   0   2          1.40          1.10         0.55 o                         
  -6   0   2        121.75        125.39         2.74 o                         
  -2   0   2      42599.50      54753.76       833.35 o                         
   0   0   2        232.96        244.55         2.15 o                         
   2   0   2        976.72       1024.19        10.45 o                         
   4   0   2        272.92        262.27         4.38 o                         
   6   0   2         14.71         12.05         1.10 o                         
   8   0   2          9.03          8.76         1.10 o                         
  -9   1   2          0.26          1.10         1.10 o                         
  -8   1   2          0.03         -0.55         0.55 o                         
  -7   1   2          3.00          2.56         1.10 o                         
  -6   1   2          8.04          8.76         1.10 o                         
  -5   1   2          0.03          0.00         0.55 o                         
  -4   1   2       4005.38       4205.09        57.49 o                         
  -3   1   2         92.92         95.82         1.64 o                         
  -2   1   2         75.47         96.65         0.82 o                         
  -1   1   2        238.95        242.73         1.92 o                         
   0   1   2      12628.97      15181.10       209.05 o                         
   1   1   2        550.20        585.67         3.86 o                         
   2   1   2         61.01         50.15         0.40 o                         
   3   1   2        251.55        241.14         1.84 o                         
   4   1   2         57.44         53.96         0.83 o                         
   5   1   2         81.45         79.43         1.64 o                         
   6   1   2         15.45         12.37         0.82 o                         
   7   1   2         17.91         19.47         0.82 o                         
   8   1   2         24.51         24.09         1.64 o                         
   9   1   2          1.25          1.37         0.82 o                         
  -9   2   2          0.06          0.00         1.10 o                         
  -8   2   2         18.67         16.97         1.64 o                         
  -7   2   2          0.60         -0.55         0.55 o                         
  -6   2   2        278.34        255.70         4.38 o                         
  -5   2   2         51.31         51.47         1.64 o                         
  -4   2   2        137.31        137.43         2.74 o                         
  -3   2   2          8.54          6.25         0.33 o                         
  -2   2   2        243.45        280.91         1.96 o                         
  -1   2   2         93.91        107.47         1.31 o                         
   0   2   2       1368.70       1411.94         8.22 o                         
   1   2   2        487.20        467.44         2.83 o                         
   2   2   2        179.61        185.07         1.35 o                         
   3   2   2          1.03          3.33         0.27 o                         
   4   2   2        795.36        758.43         5.08 o                         
   5   2   2         69.09         67.81         1.03 o                         
   6   2   2        159.43        151.40         2.32 o                         
   7   2   2         42.42         44.09         1.16 o                         
   8   2   2          2.27          2.46         0.77 o                         
   9   2   2          0.04         -0.55         0.55 o                         
  -9   3   2          3.05          2.19         1.10 o                         
  -8   3   2         56.70         53.11         2.19 o                         
  -7   3   2          4.57          4.38         0.49 o                         
  -6   3   2         31.48         33.53         0.80 o                         
  -5   3   2          1.69          1.64         0.39 o                         
  -4   3   2          5.58          7.95         0.39 o                         
  -3   3   2         33.48         30.12         0.55 o                         
  -2   3   2       1781.57       1751.79        14.37 o                         
  -1   3   2         43.43         42.39         0.49 o                         
   0   3   2       3575.01       3479.60        24.37 o                         
   1   3   2         92.60         81.04         0.67 o                         
   2   3   2        459.41        422.98         3.15 o                         
   3   3   2          0.01          0.13         0.27 o                         
   4   3   2        547.05        560.10         3.75 o                         
   5   3   2          7.82          7.55         0.42 o                         
   6   3   2        131.11        131.96         2.32 o                         
   7   3   2          1.35          0.55         0.55 o                         
   8   3   2          3.54          1.83         0.49 o                         
  -8   4   2          3.44          4.67         0.77 o                         
  -7   4   2          6.98          6.02         1.10 o                         
  -6   4   2         35.94         35.03         0.78 o                         
  -5   4   2          7.73          8.73         0.38 o                         
  -4   4   2         94.78         92.22         1.06 o                         
  -3   4   2         29.65         31.25         0.63 o                         
  -2   4   2       1070.49       1166.16         6.93 o                         
  -1   4   2        985.15        966.57         5.26 o                         
   0   4   2        303.37        343.45         2.04 o                         
   1   4   2        307.40        294.83         1.93 o                         
   2   4   2       1607.48       1700.16         9.94 o                         
   3   4   2         76.74         82.50         0.77 o                         
   4   4   2         34.26         34.50         0.70 o                         
   5   4   2         45.85         41.61         1.16 o                         
   6   4   2          5.63          5.73         0.55 o                         
   7   4   2          4.57          4.67         0.77 o                         
   8   4   2          1.05          1.28         0.49 o                         
  -8   5   2          0.17         -0.27         0.39 o                         
  -7   5   2          1.26          0.27         0.39 o                         
  -6   5   2         38.38         35.05         1.16 o                         
  -5   5   2          5.35          5.01         0.67 o                         
  -4   5   2          6.90          4.37         0.28 o                         
  -3   5   2         96.05         93.79         0.91 o                         
  -2   5   2          9.76         11.79         0.34 o                         
  -1   5   2         40.06         30.08         0.33 o                         
   0   5   2        310.25        384.03         2.13 o                         
   1   5   2        763.52        811.03         4.87 o                         
   2   5   2        408.77        417.76         2.67 o                         
   3   5   2         86.53         76.50         0.84 o                         
   4   5   2         28.89         30.71         0.79 o                         
   5   5   2          2.32          1.96         0.39 o                         
   6   5   2        112.43        112.60         3.01 o                         
   7   5   2          0.70          1.10         0.39 o                         
   8   5   2          2.26          2.19         0.82 o                         
  -8   6   2         37.83         40.25         1.55 o                         
  -7   6   2         20.93         19.44         1.16 o                         
  -6   6   2          7.30          8.02         0.82 o                         
  -5   6   2          1.25          0.96         0.27 o                         
  -4   6   2        103.16        106.19         1.11 o                         
  -3   6   2         59.47         56.03         0.66 o                         
  -2   6   2        158.53        133.26         1.07 o                         
  -1   6   2         18.41         20.18         0.35 o                         
   0   6   2        256.52        258.65         1.52 o                         
   1   6   2         15.00         16.17         0.37 o                         
   2   6   2          5.75          8.14         0.22 o                         
   3   6   2        175.48        185.57         1.93 o                         
   4   6   2        790.60        775.80         9.02 o                         
   5   6   2         27.23         25.02         0.91 o                         
   6   6   2          3.52          5.23         0.82 o                         
   7   6   2          5.41          6.02         0.77 o                         
  -7   7   2          9.69         10.20         0.82 o                         
  -6   7   2         47.70         50.65         1.55 o                         
  -5   7   2         23.80         22.88         0.59 o                         
  -4   7   2          0.02         -0.27         0.27 o                         
  -3   7   2         21.13         19.88         0.51 o                         
  -2   7   2         13.23         13.48         0.37 o                         
  -1   7   2        275.12        257.29         1.68 o                         
   0   7   2         25.99         22.11         0.41 o                         
   1   7   2         49.67         50.19         0.62 o                         
   2   7   2        869.36        863.42         5.36 o                         
   3   7   2        234.25        219.02         1.85 o                         
   4   7   2          0.02         -0.18         0.32 o                         
   5   7   2         26.32         25.02         0.91 o                         
   6   7   2         33.04         33.13         1.16 o                         
   7   7   2          4.74          4.99         0.77 o                         
  -7   8   2          2.42          3.01         0.77 o                         
  -6   8   2          0.68          0.91         1.37 o                         
  -5   8   2         15.52         14.88         0.80 o                         
  -4   8   2          4.95          4.50         0.35 o                         
  -3   8   2          1.37          0.82         0.27 o                         
  -2   8   2         25.47         22.06         0.47 o                         
  -1   8   2         60.18         56.45         0.76 o                         
   0   8   2        482.70        477.40         3.16 o                         
   1   8   2        547.07        522.72         3.16 o                         
   2   8   2          8.78          8.46         0.32 o                         
   3   8   2         13.33         12.74         0.45 o                         
   4   8   2         14.69         15.89         0.63 o                         
   5   8   2         10.00          9.04         0.77 o                         
   6   8   2          4.32          4.38         0.49 o                         
  -6   9   2         14.81         17.04         1.16 o                         
  -5   9   2          0.00         -0.65         0.43 o                         
  -4   9   2          3.56          4.09         0.41 o                         
  -3   9   2         49.10         47.08         1.03 o                         
  -2   9   2        237.37        232.80         3.08 o                         
  -1   9   2         47.79         46.02         0.73 o                         
   0   9   2         62.87         57.59         0.89 o                         
   1   9   2         64.97         60.06         0.73 o                         
   2   9   2         12.49         13.37         0.45 o                         
   3   9   2         31.32         30.38         0.66 o                         
   4   9   2         14.91         16.75         0.55 o                         
   5   9   2          2.46          2.14         0.40 o                         
   6   9   2         10.70         10.98         0.77 o                         
  -5  10   2         28.19         24.99         1.37 o                         
  -4  10   2         61.34         60.30         1.31 o                         
  -3  10   2         26.18         27.95         0.95 o                         
  -2  10   2          1.03          1.49         0.47 o                         
  -1  10   2         57.60         56.31         1.10 o                         
   0  10   2         32.66         32.22         0.73 o                         
   1  10   2          3.17          3.95         0.43 o                         
   2  10   2         14.81         16.02         0.49 o                         
   3  10   2         11.77         12.03         0.55 o                         
   4  10   2         10.66         12.77         0.55 o                         
   5  10   2          0.79         -0.55         0.82 o                         
  -3  11   2         11.18         11.36         0.63 o                         
  -2  11   2          6.81          6.76         0.63 o                         
  -1  11   2          0.64          0.27         0.27 o                         
   0  11   2          3.22          3.93         0.45 o                         
   1  11   2          5.11          4.93         0.65 o                         
   2  11   2          0.08          0.68         0.27 o                         
   3  11   2          2.61          3.95         0.55 o                         
   0  12   2          0.19          0.33         0.37 o                         
  -9   0   3          0.00          0.55         0.55 o                         
  -7   0   3          0.13          1.10         0.55 o                         
  -5   0   3          0.29          0.00         0.55 o                         
  -3   0   3        158.24        142.36         2.19 o                         
  -1   0   3         30.19         21.00         0.34 o                         
   1   0   3          3.38          6.56         0.39 o                         
   3   0   3        491.73        496.40         5.42 o                         
   5   0   3         75.27         79.94         2.19 o                         
   7   0   3         25.34         23.54         1.10 o                         
  -9   1   3          0.09          0.55         0.55 o                         
  -8   1   3         21.60         23.00         1.64 o                         
  -7   1   3          0.84          1.10         0.55 o                         
  -6   1   3        313.17        309.91         5.48 o                         
  -5   1   3          9.07          9.86         0.55 o                         
  -4   1   3       1128.51       1081.45        11.03 o                         
  -3   1   3          0.61          1.38         0.39 o                         
  -2   1   3        504.57        489.78         6.26 o                         
  -1   1   3        200.74        217.71         2.05 o                         
   0   1   3       1937.77       1919.22        11.32 o                         
   1   1   3         55.10         45.45         0.49 o                         
   2   1   3        235.46        249.63         1.63 o                         
   3   1   3         16.28         16.25         0.32 o                         
   4   1   3          1.10          1.28         0.32 o                         
   5   1   3          3.12          6.07         0.55 o                         
   6   1   3        154.11        149.48         2.32 o                         
   7   1   3         15.84         17.52         1.10 o                         
   8   1   3          5.95          5.56         1.37 o                         
   9   1   3          2.80          3.29         1.10 o                         
  -9   2   3          0.03          0.00         0.55 o                         
  -8   2   3         52.29         46.54         2.19 o                         
  -6   2   3        565.07        569.44         8.76 o                         
  -5   2   3          0.76          0.00         0.39 o                         
  -4   2   3        707.87        727.87         6.11 o                         
  -3   2   3        266.37        255.84         1.85 o                         
  -2   2   3        211.22        225.25         1.72 o                         
  -1   2   3        352.37        392.49         3.06 o                         
   0   2   3        435.38        424.47         3.14 o                         
   1   2   3        101.05        111.36         0.86 o                         
   2   2   3         48.87         45.77         0.37 o                         
   3   2   3        144.45        142.85         1.16 o                         
   4   2   3        331.90        313.29         2.66 o                         
   5   2   3          0.12         -0.14         0.27 o                         
   6   2   3          2.85          2.19         0.39 o                         
   7   2   3          2.11          3.58         0.39 o                         
   8   2   3          7.88          9.34         0.77 o                         
  -9   3   3          3.56          2.19         1.10 o                         
  -8   3   3         31.59         29.90         1.37 o                         
  -7   3   3          2.61          3.29         0.49 o                         
  -6   3   3         41.21         42.53         0.95 o                         
  -5   3   3        190.74        191.04         1.99 o                         
  -4   3   3        430.56        453.20         3.62 o                         
  -3   3   3         45.30         39.98         0.55 o                         
  -2   3   3         36.14         39.99         0.88 o                         
  -1   3   3        493.92        475.86         3.34 o                         
   0   3   3       1212.45       1319.14         8.47 o                         
   1   3   3       1066.21       1029.30         6.55 o                         
   2   3   3        970.79       1085.16         6.36 o                         
   3   3   3        191.89        175.49         1.67 o                         
   4   3   3         20.81         17.89         0.63 o                         
   5   3   3         13.45         14.44         0.63 o                         
   6   3   3          2.19          3.83         0.39 o                         
   7   3   3          0.11         -0.58         0.39 o                         
   8   3   3          2.66          2.46         0.77 o                         
  -8   4   3          0.60          0.00         0.39 o                         
  -7   4   3          2.15          1.83         0.49 o                         
  -6   4   3          1.37          1.70         0.32 o                         
  -5   4   3          8.13          7.03         0.41 o                         
  -4   4   3         55.12         51.90         0.72 o                         
  -3   4   3        353.33        348.58         2.86 o                         
  -2   4   3       1188.35       1261.96         7.48 o                         
  -1   4   3         42.18         31.17         0.50 o                         
   0   4   3       1520.97       1604.60         9.38 o                         
   1   4   3          6.91          8.05         0.22 o                         
   2   4   3       1010.29        995.04         6.46 o                         
   3   4   3        121.93        116.00         0.98 o                         
   4   4   3         11.77         16.33         0.55 o                         
   5   4   3          7.76          7.34         0.34 o                         
   6   4   3         17.79         18.09         0.77 o                         
   7   4   3          0.69          0.55         0.55 o                         
   8   4   3         15.96         17.36         1.37 o                         
  -8   5   3          3.35          3.07         0.82 o                         
  -7   5   3          5.94          4.80         0.82 o                         
  -6   5   3         20.37         21.49         0.70 o                         
  -5   5   3         12.25         10.86         0.55 o                         
  -4   5   3          6.50          5.20         0.45 o                         
  -3   5   3         29.26         28.02         0.39 o                         
  -2   5   3        512.60        497.11         3.12 o                         
  -1   5   3        131.54        138.04         0.93 o                         
   0   5   3       1054.40       1098.78         6.00 o                         
   1   5   3         61.00         69.82         0.67 o                         
   2   5   3         70.56         84.38         0.76 o                         
   3   5   3         21.73         22.15         0.49 o                         
   4   5   3         66.77         68.71         0.87 o                         
   5   5   3          0.80          0.55         0.55 o                         
   6   5   3         59.78         63.38         3.01 o                         
   7   5   3         16.51         17.80         0.77 o                         
   8   5   3          1.68          1.83         0.49 o                         
  -8   6   3          2.32          2.19         0.77 o                         
  -7   6   3          0.72          0.55         0.39 o                         
  -6   6   3          7.50          7.29         1.10 o                         
  -5   6   3         11.82         11.42         0.55 o                         
  -4   6   3         28.43         31.55         0.87 o                         
  -3   6   3         51.29         46.16         0.82 o                         
  -2   6   3          3.18          2.37         0.27 o                         
  -1   6   3         63.65         60.28         0.54 o                         
   0   6   3          1.54          1.14         0.26 o                         
   1   6   3         92.20         96.04         0.89 o                         
   2   6   3          6.81          5.96         0.22 o                         
   3   6   3         47.25         49.44         0.82 o                         
   4   6   3        106.84        106.54         1.45 o                         
   5   6   3         58.00         55.04         1.16 o                         
   6   6   3          0.31          0.27         0.39 o                         
   7   6   3          5.73          5.48         0.77 o                         
  -7   7   3          5.32          5.53         0.77 o                         
  -6   7   3          7.12          6.86         0.77 o                         
  -5   7   3          1.50          0.96         0.27 o                         
  -4   7   3          0.35          0.41         0.28 o                         
  -3   7   3          3.59          1.84         0.27 o                         
  -2   7   3         84.62         85.02         0.95 o                         
  -1   7   3         50.17         46.82         0.73 o                         
   0   7   3        467.53        456.73         2.74 o                         
   1   7   3         14.44         15.09         0.45 o                         
   2   7   3        322.79        326.63         2.27 o                         
   3   7   3         96.36         94.26         1.58 o                         
   4   7   3         70.89         72.16         1.32 o                         
   5   7   3          3.65          3.83         0.49 o                         
   6   7   3          6.31          6.02         0.77 o                         
   7   7   3          0.04         -0.58         0.39 o                         
  -7   8   3          2.33          1.64         0.77 o                         
  -6   8   3          2.06          3.18         0.49 o                         
  -5   8   3         16.87         16.38         0.59 o                         
  -4   8   3         41.81         42.27         1.11 o                         
  -3   8   3          4.52          3.09         0.27 o                         
  -2   8   3        100.38        101.51         1.76 o                         
  -1   8   3        112.16        125.26         1.44 o                         
   0   8   3        329.97        341.16         2.46 o                         
   1   8   3          7.43          6.45         0.23 o                         
   2   8   3        219.31        210.87         1.63 o                         
   3   8   3          5.45          5.47         0.30 o                         
   4   8   3          0.52          0.73         0.32 o                         
   5   8   3          1.11          0.55         0.39 o                         
   6   8   3          4.93          4.64         0.55 o                         
  -6   9   3          1.19          0.82         0.45 o                         
  -5   9   3          2.51          3.72         0.60 o                         
  -4   9   3          3.19          3.70         0.41 o                         
  -3   9   3        117.38        113.48         1.67 o                         
  -2   9   3         50.24         53.50         0.95 o                         
  -1   9   3         18.39         18.26         0.55 o                         
   0   9   3         22.87         22.90         0.49 o                         
   1   9   3          7.76         10.01         0.45 o                         
   2   9   3          0.04          0.27         0.22 o                         
   3   9   3         60.95         59.48         0.97 o                         
   4   9   3          0.79          0.00         0.52 o                         
   5   9   3          0.15         -0.27         0.39 o                         
  -5  10   3          3.94          2.46         0.77 o                         
  -4  10   3          1.91          2.45         0.37 o                         
  -3  10   3         10.37         11.77         0.71 o                         
  -2  10   3          0.01          0.18         0.34 o                         
  -1  10   3          4.48          4.28         0.50 o                         
   0  10   3         19.59         20.03         0.55 o                         
   1  10   3          1.84          2.40         0.32 o                         
   2  10   3         21.65         22.26         0.59 o                         
   3  10   3         14.54         14.02         0.55 o                         
   4  10   3          0.00         -0.41         0.27 o                         
  -3  11   3          2.97          3.56         0.63 o                         
  -2  11   3         27.81         29.27         0.96 o                         
  -1  11   3          0.84          0.82         0.40 o                         
   0  11   3         15.08         15.93         0.63 o                         
   1  11   3         19.24         19.39         0.63 o                         
   2  11   3          6.36          7.16         0.77 o                         
   3  11   3          2.79          1.80         0.41 o                         
  -6   0   4          2.69          1.64         0.55 o                         
  -4   0   4        900.86        984.50        10.07 o                         
  -2   0   4       1544.71       1589.84        17.24 o                         
   0   0   4        177.94        199.85         1.90 o                         
   2   0   4        105.27         99.08         1.67 o                         
   4   0   4         60.13         49.83         1.10 o                         
   6   0   4          3.14          2.74         0.55 o                         
  -9   1   4          0.40          0.00         1.10 o                         
  -8   1   4         11.56         13.69         1.10 o                         
  -7   1   4          2.06          3.58         0.39 o                         
  -6   1   4         84.06         74.20         1.55 o                         
  -5   1   4          8.48          9.55         0.55 o                         
  -4   1   4         31.17         29.20         0.63 o                         
  -3   1   4         12.21         11.93         0.27 o                         
  -2   1   4          6.32          2.90         0.27 o                         
  -1   1   4        672.83        681.15         4.41 o                         
   0   1   4        339.81        373.09         2.24 o                         
   1   1   4        150.72        156.84         0.93 o                         
   2   1   4        125.74        145.67         1.47 o                         
   3   1   4        270.55        273.38         1.98 o                         
   4   1   4         14.54         14.90         0.54 o                         
   5   1   4        131.70        133.33         1.94 o                         
   6   1   4         30.79         30.11         0.77 o                         
   7   1   4         19.81         20.54         0.77 o                         
   8   1   4          3.18          2.46         0.77 o                         
  -9   2   4          0.38          0.55         1.10 o                         
  -8   2   4         24.84         24.09         1.64 o                         
  -7   2   4          1.37          1.37         0.39 o                         
  -6   2   4         39.72         40.26         1.16 o                         
  -5   2   4         34.95         38.16         0.91 o                         
  -4   2   4        164.67        159.34         1.90 o                         
  -3   2   4         95.90         93.98         1.00 o                         
  -2   2   4        170.62        161.41         1.12 o                         
  -1   2   4         16.21         16.31         0.27 o                         
   0   2   4       2026.22       2063.71        12.06 o                         
   1   2   4         22.58         22.09         0.32 o                         
   2   2   4       2020.87       2096.14        13.46 o                         
   3   2   4        178.17        172.90         1.35 o                         
   4   2   4        620.06        654.38         5.06 o                         
   5   2   4        251.30        238.46         2.11 o                         
   6   2   4         10.35          9.34         0.77 o                         
   7   2   4          1.97          2.33         0.55 o                         
   8   2   4          0.01          0.00         0.39 o                         
  -9   3   4          0.00          0.55         1.10 o                         
  -8   3   4          1.71          2.74         1.10 o                         
  -7   3   4          0.01          0.27         0.39 o                         
  -6   3   4          4.50          5.33         0.82 o                         
  -5   3   4         42.48         43.26         1.16 o                         
  -4   3   4        600.88        582.52         4.51 o                         
  -3   3   4         91.47         88.28         0.81 o                         
  -2   3   4       2220.47       2275.55        18.67 o                         
  -1   3   4         16.91         14.27         0.33 o                         
   0   3   4       1263.86       1356.15        16.31 o                         
   1   3   4        174.15        188.26         1.41 o                         
   2   3   4       2770.03       2985.53        37.49 o                         
   3   3   4         67.83         64.20         0.82 o                         
   4   3   4        498.24        497.23         4.03 o                         
   5   3   4         15.26         12.42         0.63 o                         
   6   3   4         21.27         21.08         0.84 o                         
   7   3   4         28.40         25.78         1.16 o                         
   8   3   4          2.80          4.05         1.10 o                         
  -8   4   4          8.98         10.14         0.77 o                         
  -7   4   4          2.51          2.37         1.37 o                         
  -6   4   4         26.85         28.47         0.91 o                         
  -5   4   4          0.04          0.55         0.32 o                         
  -4   4   4        237.69        247.42         2.62 o                         
  -3   4   4        490.26        487.86         3.42 o                         
  -2   4   4          1.38          1.84         0.32 o                         
  -1   4   4        329.86        329.83         2.29 o                         
   0   4   4       2310.49       2508.47        16.14 o                         
   1   4   4        174.49        168.89         1.26 o                         
   2   4   4        515.78        513.08         3.51 o                         
   3   4   4        437.32        403.01         3.21 o                         
   4   4   4         54.43         61.37         0.82 o                         
   5   4   4          2.90          2.28         0.32 o                         
   6   4   4         11.94         12.87         0.77 o                         
   7   4   4         14.80         12.62         0.77 o                         
   8   4   4          0.38          0.55         0.39 o                         
  -8   5   4          0.88          0.37         0.49 o                         
  -7   5   4          6.31          7.50         1.64 o                         
  -6   5   4          0.31         -0.37         0.43 o                         
  -5   5   4         23.77         24.19         0.70 o                         
  -4   5   4         45.90         42.53         0.95 o                         
  -3   5   4          5.43          6.17         0.52 o                         
  -2   5   4        226.34        258.18         2.55 o                         
  -1   5   4        811.92        812.55         5.43 o                         
   0   5   4         44.80         44.48         0.49 o                         
   1   5   4        251.38        227.62         1.56 o                         
   2   5   4          2.10          1.80         0.24 o                         
   3   5   4         19.79         17.18         0.55 o                         
   4   5   4         29.20         28.07         0.55 o                         
   5   5   4         77.14         74.22         1.55 o                         
   6   5   4          9.62         12.07         0.77 o                         
   7   5   4         17.06         16.99         0.77 o                         
   8   5   4          0.10         -0.58         0.39 o                         
  -8   6   4          3.71          3.91         0.77 o                         
  -7   6   4          0.31          0.27         1.37 o                         
  -6   6   4         19.68         20.63         0.70 o                         
  -5   6   4         17.33         17.29         0.55 o                         
  -4   6   4          1.16          0.82         0.32 o                         
  -3   6   4         18.84         16.84         0.63 o                         
  -2   6   4         73.08         64.70         1.40 o                         
  -1   6   4          0.63          0.46         0.22 o                         
   0   6   4         55.37         42.76         0.53 o                         
   1   6   4         81.55         87.29         0.84 o                         
   2   6   4        237.55        218.17         1.71 o                         
   3   6   4          7.64          8.19         0.64 o                         
   4   6   4        118.36        119.19         2.50 o                         
   5   6   4         84.20         86.51         1.55 o                         
   6   6   4         14.02         13.71         0.77 o                         
   7   6   4          1.65          1.46         0.55 o                         
  -7   7   4          7.46          6.22         1.10 o                         
  -6   7   4          8.85          9.77         0.55 o                         
  -5   7   4          1.15          0.82         0.32 o                         
  -4   7   4          0.30          0.00         0.32 o                         
  -3   7   4         64.04         56.81         1.42 o                         
  -2   7   4          5.26          4.97         0.64 o                         
  -1   7   4          0.03          0.00         0.27 o                         
   0   7   4        148.97        145.06         1.08 o                         
   1   7   4        210.08        198.40         1.56 o                         
   2   7   4        113.03        116.41         1.12 o                         
   3   7   4          4.80          5.16         0.33 o                         
   4   7   4         25.59         23.95         0.63 o                         
   5   7   4         29.53         30.66         0.91 o                         
   6   7   4          0.08          0.00         1.10 o                         
   7   7   4          6.41          6.31         0.77 o                         
  -6   8   4         11.80         13.36         0.70 o                         
  -5   8   4          3.89          4.24         0.41 o                         
  -4   8   4         19.52         17.15         0.55 o                         
  -3   8   4         45.92         41.77         0.82 o                         
  -2   8   4        260.95        249.49         2.73 o                         
  -1   8   4        311.97        283.20         2.94 o                         
   0   8   4          0.57         -0.43         0.28 o                         
   1   8   4         18.12         19.92         0.45 o                         
   2   8   4          2.32          2.02         0.22 o                         
   3   8   4         53.79         53.66         0.95 o                         
   4   8   4          3.18          3.12         0.32 o                         
   5   8   4          2.79          2.34         0.49 o                         
   6   8   4          3.24          3.42         1.10 o                         
  -6   9   4          0.01         -0.11         0.54 o                         
  -5   9   4         48.23         48.32         2.13 o                         
  -4   9   4        192.17        191.02         6.21 o                         
  -3   9   4         21.86         23.33         1.11 o                         
  -2   9   4         22.86         19.52         1.08 o                         
  -1   9   4         38.52         33.22         0.95 o                         
   0   9   4         44.23         43.13         0.82 o                         
   1   9   4         49.53         43.55         0.82 o                         
   2   9   4         46.06         47.57         0.73 o                         
   3   9   4          0.36          0.55         0.32 o                         
   4   9   4         27.81         29.00         0.80 o                         
   5   9   4          0.36          0.00         1.10 o                         
  -5  10   4         13.51         15.75         0.80 o                         
  -4  10   4          1.76          2.54         0.45 o                         
  -3  10   4         52.94         50.23         1.13 o                         
  -2  10   4         71.52         70.55         1.70 o                         
  -1  10   4          0.43          0.55         0.32 o                         
   0  10   4         20.24         17.70         0.55 o                         
   1  10   4         28.40         25.43         1.03 o                         
   2  10   4          7.59          8.83         0.63 o                         
   3  10   4          0.36         -0.27         0.27 o                         
   4  10   4          4.06          5.08         0.55 o                         
  -3  11   4          0.27          0.18         0.32 o                         
  -2  11   4          3.42          4.76         0.63 o                         
  -1  11   4         18.43         19.27         0.70 o                         
   0  11   4          0.00         -0.18         0.32 o                         
   1  11   4          5.13          6.25         0.63 o                         
   2  11   4         13.39         16.44         0.77 o                         
   3  11   4          0.11          0.00         0.32 o                         
  -7   0   5          8.99         10.40         1.10 o                         
  -5   0   5        102.76        108.30         1.92 o                         
  -3   0   5         40.16         33.68         0.77 o                         
  -1   0   5         11.04         15.89         0.27 o                         
   1   0   5       3587.17       3633.98        34.29 o                         
   3   0   5        657.00        678.14         7.15 o                         
   5   0   5          2.52          2.19         0.55 o                         
   7   0   5         40.08         43.80         1.64 o                         
  -8   1   5         15.40         14.96         0.91 o                         
  -7   1   5          0.02          0.00         0.39 o                         
  -6   1   5        194.21        197.86         2.21 o                         
  -5   1   5         19.17         18.09         0.77 o                         
  -4   1   5        110.29        102.69         1.62 o                         
  -3   1   5         77.84         82.15         0.95 o                         
  -2   1   5         50.01         55.75         0.58 o                         
  -1   1   5        568.93        576.23         3.54 o                         
   0   1   5       1412.82       1515.71         8.21 o                         
   1   1   5        381.19        408.10         2.33 o                         
   2   1   5          3.28          3.32         0.22 o                         
   3   1   5        259.04        283.28         1.89 o                         
   4   1   5        137.62        136.13         1.52 o                         
   5   1   5        145.56        150.70         1.56 o                         
   6   1   5         59.65         58.45         1.03 o                         
   7   1   5          4.71          5.05         0.49 o                         
   8   1   5          0.14         -0.55         0.55 o                         
  -9   2   5          3.01          3.29         1.10 o                         
  -8   2   5         84.19         84.87         2.74 o                         
  -7   2   5          0.01          0.00         0.55 o                         
  -6   2   5         23.35         22.18         0.77 o                         
  -5   2   5         31.71         29.30         0.77 o                         
  -4   2   5        132.42        145.79         1.67 o                         
  -3   2   5         79.58         74.44         0.72 o                         
  -2   2   5        692.10        671.13         5.41 o                         
  -1   2   5          0.29          1.57         0.24 o                         
   0   2   5         68.08         75.24         0.73 o                         
   1   2   5         85.37         84.07         0.67 o                         
   2   2   5         49.83         50.42         0.66 o                         
   3   2   5        108.62        126.92         1.41 o                         
   4   2   5         77.71         76.79         0.95 o                         
   5   2   5          2.78          3.83         0.90 o                         
   6   2   5         25.81         26.89         0.91 o                         
   7   2   5          3.57          4.50         0.49 o                         
   8   2   5          0.01         -0.55         1.10 o                         
  -7   3   5         25.98         27.94         1.16 o                         
  -6   3   5         56.31         56.67         1.16 o                         
  -5   3   5          1.89          3.04         0.39 o                         
  -4   3   5          0.11          0.00         0.32 o                         
  -3   3   5        109.30        101.86         1.10 o                         
  -2   3   5        543.67        585.05         4.44 o                         
  -1   3   5        694.78        668.69         4.93 o                         
   0   3   5        782.94        910.64         6.70 o                         
   1   3   5         15.59         17.49         0.63 o                         
   2   3   5         55.00         51.67         0.52 o                         
   3   3   5        143.15        138.79         1.16 o                         
   4   3   5         17.74         16.89         0.55 o                         
   5   3   5          5.01          4.58         0.32 o                         
   6   3   5         16.43         15.88         0.63 o                         
   7   3   5          3.14          3.24         0.82 o                         
   8   3   5          0.48          0.37         0.55 o                         
  -8   4   5          0.59          0.18         0.49 o                         
  -7   4   5          4.91          5.05         0.49 o                         
  -6   4   5          7.96          8.79         0.77 o                         
  -5   4   5         50.19         52.20         0.95 o                         
  -4   4   5        126.73        131.79         1.67 o                         
  -3   4   5         10.80         11.84         0.41 o                         
  -2   4   5       1609.45       1610.03        11.69 o                         
  -1   4   5         11.02         10.87         0.27 o                         
   0   4   5        475.22        469.41         3.56 o                         
   1   4   5        252.25        232.44         1.92 o                         
   2   4   5        303.74        323.33         2.66 o                         
   3   4   5         14.96         13.58         0.55 o                         
   4   4   5        220.38        215.23         1.98 o                         
   5   4   5          4.31          5.81         0.57 o                         
   6   4   5          6.75          7.09         0.52 o                         
   7   4   5          2.54          1.72         0.55 o                         
   8   4   5          7.90          9.78         1.37 o                         
  -8   5   5          1.42          1.10         0.49 o                         
  -7   5   5          3.57          4.17         0.63 o                         
  -6   5   5          4.72          6.02         0.49 o                         
  -5   5   5         22.60         19.91         0.63 o                         
  -4   5   5        330.81        320.99         3.26 o                         
  -3   5   5          8.58          6.10         0.32 o                         
  -2   5   5         99.25         98.62         1.12 o                         
  -1   5   5        223.04        231.61         1.76 o                         
   0   5   5        759.96        794.86         5.34 o                         
   1   5   5         38.45         35.90         0.56 o                         
   2   5   5        210.38        207.43         1.92 o                         
   3   5   5          1.97          3.04         0.27 o                         
   4   5   5          2.72          2.42         0.27 o                         
   5   5   5         34.66         34.33         0.95 o                         
   6   5   5         33.91         34.22         1.16 o                         
   7   5   5          3.04          2.49         0.55 o                         
  -7   6   5          4.50          3.91         0.77 o                         
  -6   6   5         20.20         18.74         0.64 o                         
  -5   6   5         62.87         61.71         1.13 o                         
  -4   6   5          5.59          5.07         0.61 o                         
  -3   6   5         78.31         72.66         1.11 o                         
  -2   6   5         52.31         54.35         0.82 o                         
  -1   6   5         49.18         43.57         0.95 o                         
   0   6   5         12.60         13.81         0.87 o                         
   1   6   5        338.52        322.88         3.32 o                         
   2   6   5          4.09          2.96         0.35 o                         
   3   6   5         22.84         19.45         0.55 o                         
   4   6   5          0.78          0.96         0.27 o                         
   5   6   5         21.34         23.55         0.63 o                         
   6   6   5          7.74          6.86         0.77 o                         
   7   6   5         13.65         14.32         1.10 o                         
  -7   7   5          0.44          0.18         0.49 o                         
  -6   7   5          5.24          6.10         0.55 o                         
  -5   7   5          6.76          6.59         0.55 o                         
  -4   7   5          6.63          6.61         0.41 o                         
  -3   7   5        131.84        124.80         1.74 o                         
  -2   7   5        107.01        105.82         1.37 o                         
  -1   7   5         36.71         29.17         0.55 o                         
   0   7   5        236.92        234.19         2.11 o                         
   1   7   5         13.13         11.73         0.49 o                         
   2   7   5        130.58        134.47         1.42 o                         
   3   7   5         32.90         32.86         0.64 o                         
   4   7   5         18.72         18.11         0.63 o                         
   5   7   5          0.01         -0.18         0.34 o                         
   6   7   5          8.47          8.76         0.77 o                         
  -6   8   5          0.19         -0.14         0.36 o                         
  -5   8   5          0.09          0.27         0.27 o                         
  -4   8   5          0.97          1.56         0.47 o                         
  -3   8   5          4.07          5.24         0.45 o                         
  -2   8   5        218.47        219.59         2.53 o                         
  -1   8   5         13.35         10.95         0.63 o                         
   0   8   5        109.50        104.95         1.28 o                         
   1   8   5          1.89          0.96         0.31 o                         
   2   8   5          3.61          4.12         0.27 o                         
   3   8   5          1.66          0.91         0.32 o                         
   4   8   5         50.36         49.69         1.52 o                         
   5   8   5          3.10          3.15         0.37 o                         
   6   8   5          6.28          6.86         0.77 o                         
  -5   9   5         15.71         15.13         0.71 o                         
  -4   9   5         14.12         14.33         1.01 o                         
  -3   9   5         17.17         17.16         0.63 o                         
  -2   9   5          0.87          0.18         0.43 o                         
  -1   9   5          0.10          0.00         0.32 o                         
   0   9   5          5.17          4.62         0.44 o                         
   1   9   5         28.96         25.62         0.55 o                         
   2   9   5          6.99          6.24         0.55 o                         
   3   9   5          1.61          2.66         0.37 o                         
   4   9   5          0.07         -0.37         0.32 o                         
   5   9   5          9.08          8.24         0.63 o                         
  -4  10   5          1.88          3.88         0.63 o                         
  -3  10   5          0.20          0.37         0.43 o                         
  -2  10   5         13.30         14.09         0.63 o                         
  -1  10   5          0.97          0.73         0.43 o                         
   0  10   5          7.87          9.70         0.63 o                         
   1  10   5          5.44          3.49         0.32 o                         
   2  10   5          0.08          0.00         0.39 o                         
   3  10   5          4.34          4.23         0.51 o                         
   4  10   5         35.68         42.76         1.03 o                         
  -3  11   5          0.94          1.28         0.63 o                         
  -2  11   5          0.01          0.00         0.52 o                         
  -1  11   5          6.26          5.99         0.78 o                         
   0  11   5         12.28         14.45         0.63 o                         
   1  11   5          7.00          8.79         0.77 o                         
   2  11   5         38.69         47.25         1.31 o                         
  -8   0   6          0.30         -0.82         0.55 o                         
  -6   0   6          1.70          1.64         0.55 o                         
  -4   0   6        468.78        489.24         5.42 o                         
  -2   0   6        193.81        217.15         1.80 o                         
   0   0   6        330.05        370.33         2.80 o                         
   2   0   6        743.43        700.71         5.25 o                         
   4   0   6        382.80        382.63         4.44 o                         
   6   0   6          7.26          9.86         1.10 o                         
   8   0   6         52.75         50.92         2.19 o                         
  -8   1   6          0.06          0.82         0.39 o                         
  -7   1   6          0.05          0.00         0.39 o                         
  -6   1   6         24.70         24.81         0.91 o                         
  -5   1   6         22.99         22.73         0.77 o                         
  -4   1   6        162.77        159.05         1.67 o                         
  -3   1   6        441.29        432.08         3.29 o                         
  -2   1   6         38.76         44.18         0.67 o                         
  -1   1   6          7.44          7.15         0.22 o                         
   0   1   6          1.71          0.92         0.27 o                         
   1   1   6        132.36        157.88         0.97 o                         
   2   1   6        308.59        314.44         1.84 o                         
   3   1   6        375.32        376.33         2.48 o                         
   4   1   6          0.31          0.14         0.27 o                         
   5   1   6         72.59         69.16         1.19 o                         
   6   1   6         97.85        102.18         1.71 o                         
   7   1   6          3.49          3.95         0.49 o                         
   8   1   6          0.04         -0.55         1.10 o                         
  -9   2   6          2.79          3.29         1.10 o                         
  -8   2   6          2.13          3.44         1.10 o                         
  -7   2   6          2.51          6.02         1.10 o                         
  -6   2   6         36.32         36.96         1.16 o                         
  -5   2   6         55.18         51.49         1.16 o                         
  -4   2   6         45.61         44.07         0.97 o                         
  -3   2   6         73.70         67.76         0.66 o                         
  -2   2   6        302.22        318.72         2.69 o                         
  -1   2   6        211.42        205.52         1.34 o                         
   0   2   6         74.43         89.35         0.67 o                         
   1   2   6        239.51        217.76         1.48 o                         
   2   2   6        733.71        772.62         4.31 o                         
   3   2   6        393.74        408.03         2.84 o                         
   4   2   6         29.62         29.45         0.55 o                         
   5   2   6         16.04         15.60         0.71 o                         
   6   2   6          0.67          0.55         0.32 o                         
   7   2   6         56.70         54.95         1.31 o                         
   8   2   6          1.01          0.55         0.55 o                         
  -8   3   6          0.81         -0.55         0.55 o                         
  -7   3   6         10.00         11.52         0.77 o                         
  -6   3   6         86.23         90.89         1.55 o                         
  -5   3   6          1.65          2.14         0.40 o                         
  -4   3   6         79.96         83.42         1.26 o                         
  -3   3   6         13.98         12.21         0.44 o                         
  -2   3   6         55.95         60.89         0.66 o                         
  -1   3   6         55.50         57.39         0.72 o                         
   0   3   6       1601.24       1726.86        11.11 o                         
   1   3   6         33.85         33.08         0.49 o                         
   2   3   6         39.82         43.46         0.52 o                         
   3   3   6         31.75         33.69         0.55 o                         
   4   3   6        106.88        111.16         1.58 o                         
   5   3   6        127.99        121.50         1.69 o                         
   6   3   6         31.64         34.34         0.95 o                         
   7   3   6          2.15          3.21         0.82 o                         
   8   3   6          1.34          0.37         1.37 o                         
  -7   4   6          3.06          3.04         0.39 o                         
  -6   4   6          3.24          3.04         0.39 o                         
  -5   4   6         74.67         76.32         1.26 o                         
  -4   4   6          8.77          7.22         0.45 o                         
  -3   4   6          0.43          0.82         0.27 o                         
  -2   4   6        224.34        248.71         4.03 o                         
  -1   4   6         48.17         48.94         0.72 o                         
   0   4   6        114.76        123.75         1.19 o                         
   1   4   6        452.22        439.51         3.48 o                         
   2   4   6         80.36         82.13         0.87 o                         
   3   4   6          4.05          4.36         0.39 o                         
   4   4   6         41.84         41.69         0.72 o                         
   5   4   6         80.22         73.97         1.28 o                         
   6   4   6          0.51          0.18         0.32 o                         
   7   4   6          0.01          0.00         0.39 o                         
  -8   5   6          0.01         -0.37         0.55 o                         
  -7   5   6          0.37          0.00         0.55 o                         
  -6   5   6         39.38         36.72         0.95 o                         
  -5   5   6         11.46         12.23         0.63 o                         
  -4   5   6          8.96          9.88         0.63 o                         
  -3   5   6        206.79        194.00         1.92 o                         
  -2   5   6        193.89        189.66         1.76 o                         
  -1   5   6          7.04          6.90         0.32 o                         
   0   5   6        210.41        199.70         1.84 o                         
   1   5   6         28.87         26.20         0.55 o                         
   2   5   6          1.86          2.35         0.27 o                         
   3   5   6        251.16        241.54         2.21 o                         
   4   5   6         18.31         17.70         0.55 o                         
   5   5   6         47.55         46.91         0.95 o                         
   6   5   6          0.24          0.27         0.39 o                         
   7   5   6          1.08          0.82         0.39 o                         
  -7   6   6          4.86          6.97         0.63 o                         
  -6   6   6          5.31          6.22         0.63 o                         
  -5   6   6          0.21          0.37         0.43 o                         
  -4   6   6        163.87        156.65         1.99 o                         
  -3   6   6         12.88         11.15         0.55 o                         
  -2   6   6        151.17        135.60         1.42 o                         
  -1   6   6          5.20          4.48         0.32 o                         
   0   6   6         18.92         19.30         0.55 o                         
   1   6   6         22.14         23.73         0.55 o                         
   2   6   6        390.19        377.29         3.14 o                         
   3   6   6        276.14        267.73         2.92 o                         
   4   6   6         12.95         15.23         0.55 o                         
   5   6   6          3.05          1.49         0.82 o                         
   6   6   6          2.84          3.29         0.49 o                         
   7   6   6          5.02          4.65         1.10 o                         
  -7   7   6          1.96          0.82         0.77 o                         
  -6   7   6          1.36          1.94         0.35 o                         
  -5   7   6          8.49          9.13         0.63 o                         
  -4   7   6          0.17          0.91         0.32 o                         
  -3   7   6         15.82         15.02         0.63 o                         
  -2   7   6         13.42         12.90         0.55 o                         
  -1   7   6        105.03         97.57         1.21 o                         
   0   7   6        230.52        224.24         2.11 o                         
   1   7   6        107.26        109.08         1.28 o                         
   2   7   6          1.33          0.68         0.27 o                         
   3   7   6        123.83        123.62         1.58 o                         
   4   7   6          0.45         -0.14         0.28 o                         
   5   7   6         47.11         43.28         1.16 o                         
   6   7   6          4.68          5.48         0.77 o                         
  -6   8   6          4.53          4.73         0.55 o                         
  -5   8   6         13.61         12.35         0.55 o                         
  -4   8   6         48.30         44.64         0.87 o                         
  -3   8   6         57.80         49.95         1.19 o                         
  -2   8   6          0.02          0.18         0.32 o                         
  -1   8   6         86.09         87.80         1.26 o                         
   0   8   6          5.80          6.79         0.55 o                         
   1   8   6        100.27         99.30         1.24 o                         
   2   8   6          7.50          7.55         0.41 o                         
   3   8   6          3.66          3.57         0.40 o                         
   4   8   6          7.34          6.09         0.92 o                         
   5   8   6         21.16         21.72         1.37 o                         
  -5   9   6          1.21          0.18         0.32 o                         
  -4   9   6          0.20         -0.18         0.34 o                         
  -3   9   6          5.23          3.07         0.45 o                         
  -2   9   6         30.02         30.13         0.95 o                         
  -1   9   6         20.79         16.47         0.63 o                         
   0   9   6         61.89         61.94         1.31 o                         
   1   9   6          0.95          0.68         0.28 o                         
   2   9   6         19.08         20.10         0.79 o                         
   3   9   6          6.54          8.19         0.65 o                         
   4   9   6          0.83          1.39         0.84 o                         
   5   9   6          0.00         -0.55         0.82 o                         
  -4  10   6         22.27         22.20         0.97 o                         
  -3  10   6          0.96          0.88         0.72 o                         
  -2  10   6          4.01          3.31         0.63 o                         
  -1  10   6         18.27         16.99         0.63 o                         
   0  10   6          0.04         -0.37         0.32 o                         
   1  10   6          0.02         -0.37         0.43 o                         
   2  10   6          0.96          2.19         0.39 o                         
   3  10   6          0.42         -0.18         0.43 o                         
  -2  11   6          0.00         -0.18         0.60 o                         
  -1  11   6          4.39          5.32         0.74 o                         
   0  11   6         23.30         27.81         0.95 o                         
   1  11   6          0.07         -0.55         0.55 o                         
  -7   0   7          8.30          7.12         1.10 o                         
  -5   0   7          0.83          0.55         0.55 o                         
  -3   0   7        176.39        203.61         2.30 o                         
  -1   0   7       2554.14       2633.56        18.80 o                         
   1   0   7       1823.09       1990.13        14.16 o                         
   3   0   7         56.52         61.16         0.95 o                         
   5   0   7        113.42        112.80         2.07 o                         
   7   0   7         14.68         14.78         1.10 o                         
  -8   1   7         13.32         12.59         0.77 o                         
  -7   1   7          6.10          5.33         0.82 o                         
  -6   1   7          0.32         -0.58         0.39 o                         
  -5   1   7          0.65          1.10         0.32 o                         
  -4   1   7          0.06         -0.27         0.27 o                         
  -3   1   7        205.67        203.74         1.84 o                         
  -2   1   7        788.09        815.63         4.30 o                         
  -1   1   7       1157.99       1297.70         6.62 o                         
   0   1   7          6.81          6.26         0.19 o                         
   1   1   7        360.67        410.64         2.24 o                         
   2   1   7         16.39         17.51         0.23 o                         
   3   1   7        433.22        445.17         3.22 o                         
   4   1   7        273.85        261.61         2.10 o                         
   5   1   7          2.00          1.37         0.27 o                         
   6   1   7          0.02          0.27         0.39 o                         
   7   1   7         13.11         14.01         0.82 o                         
   8   1   7          1.09          1.10         1.10 o                         
  -8   2   7          3.52          6.08         1.37 o                         
  -7   2   7          3.49          3.91         0.77 o                         
  -6   2   7          3.16          3.83         0.39 o                         
  -5   2   7          1.19          0.27         0.82 o                         
  -4   2   7        134.84        132.75         1.74 o                         
  -3   2   7        166.85        181.10         1.64 o                         
  -2   2   7         25.72         24.79         0.39 o                         
  -1   2   7        159.28        158.61         1.12 o                         
   0   2   7        226.20        239.45         1.47 o                         
   1   2   7        609.41        666.90         3.75 o                         
   2   2   7        333.99        301.48         2.03 o                         
   3   2   7         20.25         19.34         0.40 o                         
   4   2   7          1.66          1.51         0.27 o                         
   5   2   7         54.39         53.88         0.96 o                         
   6   2   7          6.73          6.34         0.63 o                         
   7   2   7          0.01         -0.27         0.39 o                         
   8   2   7          4.25          5.53         0.77 o                         
  -8   3   7          0.54          0.00         0.55 o                         
  -7   3   7         13.43         16.97         1.10 o                         
  -6   3   7          6.73          8.02         0.82 o                         
  -5   3   7         33.69         36.53         0.95 o                         
  -4   3   7          9.67          8.91         0.42 o                         
  -3   3   7        217.94        198.38         1.92 o                         
  -2   3   7        119.38        121.36         1.11 o                         
  -1   3   7        183.77        184.67         1.47 o                         
   0   3   7          5.01          4.06         0.22 o                         
   1   3   7        849.51        830.54         5.53 o                         
   2   3   7          2.77          3.86         0.24 o                         
   3   3   7         48.93         42.41         0.64 o                         
   4   3   7         17.49         17.91         0.63 o                         
   5   3   7         14.51         14.82         0.63 o                         
   6   3   7          2.83          2.48         0.32 o                         
   7   3   7         14.46         12.69         1.10 o                         
  -8   4   7          0.85         -0.55         0.55 o                         
  -7   4   7          4.88          4.45         0.77 o                         
  -6   4   7          0.13          0.55         0.55 o                         
  -5   4   7         23.60         23.95         0.63 o                         
  -4   4   7        457.26        434.40         4.21 o                         
  -3   4   7          0.03         -0.14         0.27 o                         
  -2   4   7         11.08         11.93         0.55 o                         
  -1   4   7        483.89        444.16         3.56 o                         
   0   4   7        389.70        385.08         3.07 o                         
   1   4   7         14.95         14.25         0.29 o                         
   2   4   7        319.01        321.90         2.92 o                         
   3   4   7        236.74        224.60         2.04 o                         
   4   4   7          3.15          2.28         0.32 o                         
   5   4   7         13.51         14.14         0.67 o                         
   6   4   7         35.18         35.42         0.95 o                         
   7   4   7          0.07         -0.27         0.39 o                         
  -8   5   7          0.65          0.00         0.55 o                         
  -7   5   7          5.33          5.22         0.77 o                         
  -6   5   7         60.71         54.40         1.26 o                         
  -5   5   7          6.15          6.06         0.63 o                         
  -4   5   7         32.52         33.44         0.72 o                         
  -3   5   7         71.86         66.72         0.93 o                         
  -2   5   7        569.24        551.32         4.38 o                         
  -1   5   7        143.44        138.03         1.42 o                         
   0   5   7         44.19         42.25         0.64 o                         
   1   5   7        148.52        139.83         1.42 o                         
   2   5   7        118.29        113.06         1.21 o                         
   3   5   7          2.14          2.16         0.27 o                         
   4   5   7        139.44        129.49         1.67 o                         
   5   5   7         25.14         25.34         1.00 o                         
   6   5   7          0.02         -0.55         0.55 o                         
   7   5   7          5.75          4.45         0.77 o                         
  -7   6   7         10.53         13.14         0.77 o                         
  -6   6   7          2.95          2.53         0.37 o                         
  -5   6   7         14.34         12.59         0.63 o                         
  -4   6   7         25.43         24.75         0.70 o                         
  -3   6   7         78.21         72.72         1.10 o                         
  -2   6   7         29.94         31.87         0.64 o                         
  -1   6   7        163.44        154.01         1.56 o                         
   0   6   7         57.68         54.90         0.82 o                         
   1   6   7         25.31         29.46         0.55 o                         
   2   6   7          3.63          1.23         0.27 o                         
   3   6   7         85.26         84.26         1.19 o                         
   4   6   7         36.66         31.15         1.03 o                         
   5   6   7         29.62         26.67         0.74 o                         
   6   6   7          0.00          0.27         0.39 o                         
  -7   7   7          2.29          1.64         0.63 o                         
  -6   7   7          0.10         -0.37         0.32 o                         
  -5   7   7         36.19         35.25         0.95 o                         
  -4   7   7          1.99          2.04         0.32 o                         
  -3   7   7         19.79         15.89         0.63 o                         
  -2   7   7         55.36         54.55         0.95 o                         
  -1   7   7          1.61          1.96         0.27 o                         
   0   7   7         62.74         67.21         0.93 o                         
   1   7   7         16.58         14.81         0.55 o                         
   2   7   7         24.58         19.22         0.55 o                         
   3   7   7          2.11          3.17         0.27 o                         
   4   7   7         28.05         26.41         0.64 o                         
   5   7   7         93.13         90.89         1.94 o                         
   6   7   7          8.17          7.40         0.77 o                         
  -6   8   7          1.60          1.78         0.55 o                         
  -5   8   7          0.21         -0.27         0.32 o                         
  -4   8   7         33.83         34.03         0.95 o                         
  -3   8   7          0.08          0.37         0.32 o                         
  -2   8   7          0.72          0.55         0.32 o                         
  -1   8   7          0.58          0.41         0.28 o                         
   0   8   7          4.56          6.62         0.35 o                         
   1   8   7          0.41          0.14         0.27 o                         
   2   8   7         81.38         82.96         1.10 o                         
   3   8   7         28.21         29.94         0.64 o                         
   4   8   7          5.02          3.67         0.32 o                         
   5   8   7         33.56         35.08         1.16 o                         
  -5   9   7         11.35         13.92         0.70 o                         
  -4   9   7          2.70          1.23         0.45 o                         
  -3   9   7          0.86          0.18         0.34 o                         
  -2   9   7          0.12         -0.55         0.52 o                         
  -1   9   7          2.07          3.55         0.37 o                         
   0   9   7          1.18          0.91         0.32 o                         
   1   9   7         21.08         23.91         0.64 o                         
   2   9   7          0.01          0.27         0.32 o                         
   3   9   7         14.47         15.38         0.63 o                         
   4   9   7          8.25         11.32         0.63 o                         
  -4  10   7         10.16         11.33         1.38 o                         
  -3  10   7         10.52         11.95         0.67 o                         
  -2  10   7          1.06          0.77         0.37 o                         
  -1  10   7          0.36          1.53         0.41 o                         
   0  10   7          5.24          7.12         0.65 o                         
   1  10   7          0.24          0.73         0.34 o                         
   2  10   7         52.43         65.17         1.26 o                         
   3  10   7          2.80          3.19         0.45 o                         
  -1  11   7         11.03         12.23         0.63 o                         
   0  11   7         30.91         39.05         1.03 o                         
  -8   0   8          4.47          7.12         1.10 o                         
  -6   0   8         60.36         61.87         2.19 o                         
  -4   0   8        184.75        193.67         2.49 o                         
  -2   0   8         79.88         85.37         0.95 o                         
   0   0   8        379.49        347.01         2.74 o                         
   2   0   8        436.06        432.44         4.93 o                         
   4   0   8         50.93         46.40         0.95 o                         
   6   0   8        175.29        176.48         2.49 o                         
  -8   1   8          4.15          4.93         0.77 o                         
  -7   1   8          4.10          6.40         0.82 o                         
  -6   1   8         63.71         64.88         1.55 o                         
  -5   1   8        132.43        129.26         2.44 o                         
  -4   1   8          0.23         -0.14         0.28 o                         
  -3   1   8         11.96         14.39         0.32 o                         
  -2   1   8         22.13         32.32         0.41 o                         
  -1   1   8         37.87         31.23         0.41 o                         
   0   1   8        328.54        346.24         1.94 o                         
   1   1   8        276.55        267.05         1.59 o                         
   2   1   8         30.21         25.84         0.41 o                         
   3   1   8         22.62         26.29         0.45 o                         
   4   1   8        237.67        238.31         1.98 o                         
   5   1   8          6.13          7.67         0.35 o                         
   6   1   8         17.74         16.97         0.77 o                         
   7   1   8         52.71         54.22         1.13 o                         
  -8   2   8          2.41          1.64         0.77 o                         
  -7   2   8         18.78         18.38         0.82 o                         
  -6   2   8         13.34         13.97         0.77 o                         
  -5   2   8         30.51         31.89         0.80 o                         
  -4   2   8         34.15         36.45         0.70 o                         
  -3   2   8        299.96        294.32         2.52 o                         
  -2   2   8        149.21        140.98         1.22 o                         
  -1   2   8         46.37         37.42         0.45 o                         
   0   2   8        613.70        657.82         3.51 o                         
   1   2   8         14.19         24.10         0.39 o                         
   2   2   8        184.67        178.97         1.57 o                         
   3   2   8          3.86          3.56         0.24 o                         
   4   2   8          1.26          1.28         0.32 o                         
   5   2   8        148.35        149.00         1.99 o                         
   6   2   8          9.33         10.08         0.63 o                         
   7   2   8          1.38          1.83         0.49 o                         
  -8   3   8          6.95          9.60         1.64 o                         
  -7   3   8          2.16          1.64         1.10 o                         
  -6   3   8          3.33          5.92         0.49 o                         
  -5   3   8         42.47         42.71         0.95 o                         
  -4   3   8         35.48         38.22         1.14 o                         
  -3   3   8          4.56          4.02         0.27 o                         
  -2   3   8        415.02        423.47         3.54 o                         
  -1   3   8         23.38         21.07         0.49 o                         
   0   3   8        251.94        249.68         1.79 o                         
   1   3   8         91.54        104.32         0.92 o                         
   2   3   8        303.34        301.56         2.78 o                         
   3   3   8        136.10        134.30         1.67 o                         
   4   3   8         99.79         97.37         1.35 o                         
   5   3   8         24.47         26.41         0.80 o                         
   6   3   8          0.18         -0.18         0.34 o                         
   7   3   8          8.02          8.18         1.37 o                         
  -8   4   8          0.08         -0.55         1.10 o                         
  -7   4   8          2.53          1.37         0.39 o                         
  -6   4   8          0.30          0.18         0.32 o                         
  -5   4   8         42.56         45.65         0.95 o                         
  -4   4   8          0.15          0.82         0.32 o                         
  -3   4   8          3.57          3.42         0.32 o                         
  -2   4   8         46.47         46.83         0.82 o                         
  -1   4   8        196.33        190.59         1.70 o                         
   0   4   8         93.46         92.45         1.19 o                         
   1   4   8         20.21         18.95         0.49 o                         
   2   4   8         36.64         34.44         0.59 o                         
   3   4   8        230.73        226.80         2.11 o                         
   4   4   8         25.82         24.65         0.70 o                         
   5   4   8          0.64          2.14         0.40 o                         
   6   4   8         30.35         32.33         0.95 o                         
   7   4   8          3.01          3.91         0.77 o                         
  -7   5   8          7.47         11.50         0.77 o                         
  -6   5   8          1.07          1.10         0.32 o                         
  -5   5   8         16.38         17.06         0.75 o                         
  -4   5   8         28.63         26.55         0.64 o                         
  -3   5   8         28.11         31.19         0.79 o                         
  -2   5   8        135.07        129.63         1.37 o                         
  -1   5   8         19.10         19.03         0.55 o                         
   0   5   8         25.63         25.34         0.55 o                         
   1   5   8        319.06        317.60         2.74 o                         
   2   5   8          3.86          3.21         0.27 o                         
   3   5   8         41.49         44.66         0.82 o                         
   4   5   8          6.39          5.67         0.47 o                         
   5   5   8         12.25         12.61         0.63 o                         
   6   5   8          2.48          1.93         0.71 o                         
  -7   6   8          0.18         -0.27         0.39 o                         
  -6   6   8         24.65         26.84         1.16 o                         
  -5   6   8          7.12          8.29         0.63 o                         
  -4   6   8         22.57         18.68         0.63 o                         
  -3   6   8          0.14         -0.14         0.27 o                         
  -2   6   8        124.25        117.61         1.37 o                         
  -1   6   8         23.39         24.66         0.55 o                         
   0   6   8        210.35        211.02         1.98 o                         
   1   6   8        289.34        292.66         2.52 o                         
   2   6   8          2.99          0.68         0.27 o                         
   3   6   8          8.53          8.90         0.43 o                         
   4   6   8          0.52          0.00         0.32 o                         
   5   6   8         20.44         17.72         0.63 o                         
   6   6   8          7.19          7.48         0.82 o                         
  -6   7   8          2.92          4.03         0.63 o                         
  -5   7   8          3.52          3.88         0.63 o                         
  -4   7   8         24.46         26.11         0.95 o                         
  -3   7   8         11.37         12.06         0.63 o                         
  -2   7   8         37.20         32.98         0.72 o                         
  -1   7   8         90.20         93.25         1.15 o                         
   0   7   8         77.21         68.95         1.00 o                         
   1   7   8        139.20        140.31         1.49 o                         
   2   7   8          0.53          0.00         0.32 o                         
   3   7   8        111.10        105.13         1.37 o                         
   4   7   8          8.87         11.18         0.63 o                         
   5   7   8          2.40          1.49         0.82 o                         
  -5   8   8          1.02          0.37         0.34 o                         
  -4   8   8          1.41          0.73         0.32 o                         
  -3   8   8         32.16         33.05         0.95 o                         
  -2   8   8         13.70         12.11         0.63 o                         
  -1   8   8         35.21         33.72         0.72 o                         
   0   8   8         44.61         46.78         1.03 o                         
   1   8   8         13.57         14.85         0.55 o                         
   2   8   8         13.54         11.91         0.63 o                         
   3   8   8         63.64         61.25         1.00 o                         
   4   8   8          7.65          7.12         0.77 o                         
   5   8   8          1.29          0.55         0.55 o                         
  -4   9   8          6.18          6.92         1.21 o                         
  -3   9   8          0.15          0.00         0.32 o                         
  -2   9   8         47.28         48.20         1.13 o                         
  -1   9   8          0.02         -0.18         0.43 o                         
   0   9   8          2.36          1.83         0.32 o                         
   1   9   8          8.83         10.30         0.55 o                         
   2   9   8         16.76         17.34         1.34 o                         
   3   9   8          4.59          5.48         0.63 o                         
   4   9   8         36.11         43.28         1.30 o                         
  -3  10   8          7.51          7.86         0.63 o                         
  -2  10   8          3.69          4.93         0.65 o                         
  -1  10   8          0.93          0.99         0.37 o                         
   0  10   8          1.23          0.55         0.52 o                         
   1  10   8          9.02         11.72         1.09 o                         
   2  10   8         22.92         31.35         0.82 o                         
  -7   0   9          9.11         10.40         1.10 o                         
  -5   0   9         13.57         13.14         1.10 o                         
  -3   0   9        229.06        219.12         2.88 o                         
  -1   0   9        163.16        192.00         1.99 o                         
   1   0   9        270.92        254.11         2.23 o                         
   3   0   9         34.27         36.01         0.70 o                         
   5   0   9        252.61        240.77         2.73 o                         
   7   0   9         58.38         56.40         2.19 o                         
  -8   1   9          2.40          2.19         1.10 o                         
  -7   1   9          0.47          0.00         0.39 o                         
  -6   1   9          0.00         -0.27         0.39 o                         
  -5   1   9          0.08         -0.27         0.39 o                         
  -4   1   9        149.29        145.16         2.57 o                         
  -3   1   9        113.20        118.38         1.11 o                         
  -2   1   9          3.09          5.35         0.21 o                         
  -1   1   9         48.05         52.89         0.61 o                         
   0   1   9        336.62        307.37         1.79 o                         
   1   1   9         30.09         38.12         0.66 o                         
   2   1   9        359.52        338.17         2.30 o                         
   3   1   9        184.48        159.67         1.32 o                         
   4   1   9         31.25         25.80         0.57 o                         
   5   1   9         57.97         56.40         1.00 o                         
   6   1   9          1.28          1.17         0.30 o                         
   7   1   9         21.16         22.02         1.64 o                         
  -8   2   9          1.60          1.37         0.82 o                         
  -7   2   9          2.34          3.07         0.82 o                         
  -6   2   9          4.27          2.74         1.37 o                         
  -5   2   9         32.58         33.87         0.80 o                         
  -4   2   9         11.06         12.23         0.63 o                         
  -3   2   9        182.52        177.53         1.70 o                         
  -2   2   9        380.75        371.37         2.69 o                         
  -1   2   9         68.34         83.17         0.79 o                         
   0   2   9        205.00        182.50         1.27 o                         
   1   2   9         49.39         48.37         0.44 o                         
   2   2   9        358.40        319.21         2.03 o                         
   3   2   9        352.31        351.72         2.72 o                         
   4   2   9         44.83         45.46         0.95 o                         
   5   2   9          6.97          8.24         0.63 o                         
   6   2   9          6.28          7.86         0.63 o                         
   7   2   9         12.07         11.78         0.77 o                         
  -8   3   9          4.00          3.58         0.77 o                         
  -7   3   9          0.20          0.27         0.39 o                         
  -6   3   9          4.32          4.93         0.49 o                         
  -5   3   9         83.69         79.97         1.26 o                         
  -4   3   9          4.22          5.45         0.48 o                         
  -3   3   9         52.50         51.49         0.82 o                         
  -2   3   9         23.54         22.07         0.55 o                         
  -1   3   9        816.95        804.51         5.39 o                         
   0   3   9        226.59        219.19         1.60 o                         
   1   3   9        424.94        399.28         2.64 o                         
   2   3   9         15.89         18.39         0.58 o                         
   3   3   9         91.33         86.83         2.27 o                         
   4   3   9          3.50          3.49         0.32 o                         
   5   3   9        100.74         97.90         1.78 o                         
   6   3   9          0.66          0.37         0.34 o                         
   7   3   9          7.16          8.78         1.30 o                         
  -7   4   9          3.12          3.29         1.10 o                         
  -6   4   9         51.15         50.89         1.31 o                         
  -5   4   9          5.00          5.89         0.45 o                         
  -4   4   9         92.35         96.14         1.28 o                         
  -3   4   9        357.86        334.78         3.01 o                         
  -2   4   9         42.28         41.22         0.82 o                         
  -1   4   9        143.35        143.91         1.42 o                         
   0   4   9        163.16        173.05         1.64 o                         
   1   4   9        448.16        430.92         3.48 o                         
   2   4   9          2.32          2.65         0.53 o                         
   3   4   9        213.80        199.12         2.30 o                         
   4   4   9         98.99         96.99         1.35 o                         
   5   4   9          0.60          0.18         0.34 o                         
   6   4   9          5.06          7.58         1.01 o                         
  -7   5   9          1.10          1.92         0.77 o                         
  -6   5   9         29.03         31.81         0.95 o                         
  -5   5   9          1.22          0.73         0.43 o                         
  -4   5   9         56.01         52.02         0.82 o                         
  -3   5   9        222.51        218.50         2.19 o                         
  -2   5   9          0.00         -0.14         0.27 o                         
  -1   5   9        280.42        262.57         2.46 o                         
   0   5   9        148.78        143.09         1.58 o                         
   1   5   9        103.30         94.73         1.15 o                         
   2   5   9        225.20        200.04         1.98 o                         
   3   5   9         15.26         14.97         0.63 o                         
   4   5   9          1.36          3.12         0.32 o                         
   5   5   9          1.05          1.10         0.32 o                         
   6   5   9          6.31          5.89         0.63 o                         
  -7   6   9          0.10         -0.27         0.39 o                         
  -6   6   9          0.04         -0.47         0.32 o                         
  -5   6   9         31.25         32.26         1.41 o                         
  -4   6   9          5.07          5.47         0.41 o                         
  -3   6   9          6.14          5.82         0.41 o                         
  -2   6   9         21.75         20.68         0.55 o                         
  -1   6   9        217.99        222.91         2.21 o                         
   0   6   9         16.06         10.27         0.55 o                         
   1   6   9         69.71         67.36         0.95 o                         
   2   6   9         29.19         21.86         0.70 o                         
   3   6   9         12.19         11.17         0.55 o                         
   4   6   9          1.63          1.28         0.32 o                         
   5   6   9          3.87          3.22         0.45 o                         
   6   6   9          3.83          5.69         1.10 o                         
  -6   7   9          2.89          3.29         0.63 o                         
  -5   7   9          0.03         -0.37         0.32 o                         
  -4   7   9         10.61         11.70         0.63 o                         
  -3   7   9         10.21         10.09         0.55 o                         
  -2   7   9          0.11         -0.27         0.27 o                         
  -1   7   9          1.23          0.68         0.40 o                         
   0   7   9          0.60         -0.27         0.27 o                         
   1   7   9         21.18         24.01         0.55 o                         
   2   7   9         18.15         19.19         0.55 o                         
   3   7   9         69.66         64.13         1.10 o                         
   4   7   9          0.86          0.00         0.32 o                         
   5   7   9          3.08          2.49         0.39 o                         
  -5   8   9          1.88          2.74         0.63 o                         
  -4   8   9         19.23         21.97         0.95 o                         
  -3   8   9          0.56         -0.37         0.32 o                         
  -2   8   9          1.95          4.52         0.94 o                         
  -1   8   9          2.66          2.80         0.30 o                         
   0   8   9         17.73         20.12         0.55 o                         
   1   8   9         30.85         31.26         0.72 o                         
   2   8   9          3.09          4.28         0.47 o                         
   3   8   9         27.58         32.19         0.82 o                         
   4   8   9          1.67          1.90         0.37 o                         
  -4   9   9          5.67          5.89         0.63 o                         
  -3   9   9         17.97         21.62         0.80 o                         
  -2   9   9          3.24          2.33         0.48 o                         
  -1   9   9         23.52         23.60         0.95 o                         
   0   9   9          0.82          2.29         0.42 o                         
   1   9   9          3.37          5.16         0.41 o                         
   2   9   9          2.32          2.33         0.30 o                         
   3   9   9          2.55          2.80         0.35 o                         
  -2  10   9          9.95         12.99         0.63 o                         
  -1  10   9          6.05          6.60         0.63 o                         
   0  10   9         28.15         33.38         1.43 o                         
   1  10   9          0.00          0.18         0.34 o                         
  -8   0  10          8.15          6.02         1.10 o                         
  -6   0  10         66.90         62.42         2.19 o                         
  -4   0  10         36.48         41.61         1.64 o                         
  -2   0  10         82.88         77.59         1.26 o                         
   0   0  10         11.94         10.68         0.35 o                         
   2   0  10        476.53        457.43         4.31 o                         
   4   0  10        174.09        174.96         2.65 o                         
   6   0  10         38.65         34.49         1.64 o                         
  -8   1  10          8.72          9.31         0.77 o                         
  -7   1  10         20.24         20.27         1.16 o                         
  -6   1  10          3.56          3.29         0.39 o                         
  -5   1  10         15.86         17.80         0.77 o                         
  -4   1  10         24.48         24.74         0.70 o                         
  -3   1  10        121.80        119.38         1.37 o                         
  -2   1  10         14.57         13.17         0.45 o                         
  -1   1  10         25.07         27.33         0.41 o                         
   0   1  10        134.38        128.24         1.00 o                         
   1   1  10         54.01         50.95         0.53 o                         
   2   1  10         62.87         60.57         0.73 o                         
   3   1  10         18.37         19.69         0.45 o                         
   4   1  10        157.97        149.30         1.35 o                         
   5   1  10         93.40         93.85         1.28 o                         
   6   1  10          3.27          3.35         0.35 o                         
   7   1  10          6.40          5.87         0.82 o                         
  -8   2  10          0.09         -0.82         0.55 o                         
  -7   2  10          8.76         10.74         0.82 o                         
  -6   2  10          1.71          1.10         0.39 o                         
  -5   2  10        113.45        114.29         1.67 o                         
  -4   2  10         15.89         15.37         0.63 o                         
  -3   2  10          3.16          4.34         0.30 o                         
  -2   2  10        111.71        111.35         1.11 o                         
  -1   2  10        210.20        188.97         1.38 o                         
   0   2  10         54.93         57.12         0.62 o                         
   1   2  10         49.45         42.61         0.86 o                         
   2   2  10         34.93         34.68         0.50 o                         
   3   2  10         79.53         78.35         0.84 o                         
   4   2  10         28.70         28.75         0.64 o                         
   5   2  10          2.56          3.64         0.32 o                         
   6   2  10          4.85          6.05         0.47 o                         
  -7   3  10         26.17         26.58         1.16 o                         
  -6   3  10          4.58          6.57         0.77 o                         
  -5   3  10          5.51          5.59         0.49 o                         
  -4   3  10         23.41         19.74         0.63 o                         
  -3   3  10         91.66         86.46         1.34 o                         
  -2   3  10        227.40        227.27         2.19 o                         
  -1   3  10        171.12        177.83         1.51 o                         
   0   3  10         74.76         68.27         0.66 o                         
   1   3  10          9.54         12.16         0.45 o                         
   2   3  10         95.69         91.78         1.21 o                         
   3   3  10        121.75        114.80         1.58 o                         
   4   3  10          0.37         -0.18         0.60 o                         
   5   3  10         11.92         11.18         0.63 o                         
   6   3  10         29.09         31.41         0.95 o                         
  -7   4  10         12.39         16.43         1.64 o                         
  -6   4  10          3.00          3.91         0.77 o                         
  -5   4  10         32.19         31.68         2.46 o                         
  -4   4  10         52.08         56.13         0.93 o                         
  -3   4  10         94.04         85.21         1.16 o                         
  -2   4  10          0.09          0.82         0.27 o                         
  -1   4  10         10.86         12.62         0.55 o                         
   0   4  10          9.96         11.28         0.55 o                         
   1   4  10        320.40        318.41         2.80 o                         
   2   4  10         19.03         16.98         0.55 o                         
   3   4  10          3.93          5.35         0.42 o                         
   4   4  10         56.21         55.34         1.03 o                         
   5   4  10         46.63         45.61         1.03 o                         
   6   4  10          4.97          6.95         0.63 o                         
  -7   5  10          0.03         -0.55         0.55 o                         
  -6   5  10          0.27          0.00         0.55 o                         
  -5   5  10          9.92         12.06         0.63 o                         
  -4   5  10         47.07         42.33         0.82 o                         
  -3   5  10         12.47         12.13         0.55 o                         
  -2   5  10         26.61         26.37         0.79 o                         
  -1   5  10        222.46        217.11         2.19 o                         
   0   5  10         26.13         27.47         0.59 o                         
   1   5  10          6.14          7.71         0.30 o                         
   2   5  10         23.85         22.33         0.55 o                         
   3   5  10         53.20         53.42         1.03 o                         
   4   5  10          2.53          2.99         0.46 o                         
   5   5  10         22.05         22.13         0.70 o                         
   6   5  10          0.57          0.37         0.43 o                         
  -6   6  10          0.70          0.00         0.39 o                         
  -5   6  10          0.09         -0.37         0.43 o                         
  -4   6  10         59.68         58.24         1.10 o                         
  -3   6  10          2.19          2.48         0.55 o                         
  -2   6  10         54.78         52.31         0.82 o                         
  -1   6  10        124.16        128.62         1.42 o                         
   0   6  10         53.85         51.21         0.82 o                         
   1   6  10         22.76         22.88         0.55 o                         
   2   6  10         26.74         31.28         0.59 o                         
   3   6  10         23.54         20.76         0.70 o                         
   4   6  10         10.91         10.59         0.63 o                         
   5   6  10          5.45          6.34         0.63 o                         
  -5   7  10          0.35          0.91         0.32 o                         
  -4   7  10          0.19         -0.37         0.34 o                         
  -3   7  10         22.08         20.42         0.63 o                         
  -2   7  10        106.16        101.69         1.74 o                         
  -1   7  10         36.10         36.04         0.82 o                         
   0   7  10          0.02         -0.27         0.27 o                         
   1   7  10        107.24        107.19         1.37 o                         
   2   7  10          2.72          2.85         0.51 o                         
   3   7  10         14.85         13.54         0.63 o                         
   4   7  10          0.00         -0.18         0.32 o                         
  -5   8  10          2.02          0.82         0.45 o                         
  -4   8  10          8.34          8.09         0.63 o                         
  -3   8  10          0.65          0.00         0.32 o                         
  -2   8  10         32.73         32.89         0.82 o                         
  -1   8  10         10.81         11.69         0.55 o                         
   0   8  10         11.83          9.51         0.55 o                         
   1   8  10         60.73         59.53         1.00 o                         
   2   8  10         16.77         17.88         0.59 o                         
   3   8  10          0.45         -0.37         0.32 o                         
  -3   9  10          1.04          2.01         0.63 o                         
  -2   9  10          0.01          0.37         0.69 o                         
  -1   9  10          3.68          3.83         0.63 o                         
   0   9  10         30.91         33.26         0.82 o                         
   1   9  10          8.46         10.63         0.55 o                         
   2   9  10         16.50         18.12         0.72 o                         
  -7   0  11          0.48          1.10         0.55 o                         
  -5   0  11          3.64          0.00         0.55 o                         
  -3   0  11         30.21         35.72         1.00 o                         
  -1   0  11        381.28        351.44         3.76 o                         
   1   0  11         17.77         16.25         0.63 o                         
   3   0  11        775.43        718.77        11.71 o                         
   5   0  11         13.17         10.79         0.63 o                         
  -7   1  11          3.11          4.65         1.10 o                         
  -6   1  11          8.56          8.25         0.77 o                         
  -5   1  11          2.62          5.56         1.37 o                         
  -4   1  11         11.04         13.58         0.67 o                         
  -3   1  11         13.31         13.99         0.55 o                         
  -2   1  11        267.22        252.70         1.85 o                         
  -1   1  11         13.16         14.59         0.45 o                         
   0   1  11        122.22        119.28         1.00 o                         
   1   1  11        602.09        540.59         3.86 o                         
   2   1  11        147.42        127.91         1.18 o                         
   3   1  11         12.38         13.22         0.45 o                         
   4   1  11         18.80         19.88         0.56 o                         
   5   1  11         60.43         60.14         1.29 o                         
   6   1  11         10.66         13.38         0.59 o                         
  -7   2  11          0.23         -0.73         1.37 o                         
  -6   2  11          2.62          4.45         0.77 o                         
  -5   2  11         25.04         23.27         1.16 o                         
  -4   2  11        105.99        100.13         2.18 o                         
  -3   2  11          3.00          3.71         0.27 o                         
  -2   2  11         21.67         18.04         0.71 o                         
  -1   2  11          6.35          7.20         0.26 o                         
   0   2  11        745.15        696.50         4.08 o                         
   1   2  11        233.50        252.21         1.85 o                         
   2   2  11         52.29         50.73         0.73 o                         
   3   2  11         32.80         32.64         0.60 o                         
   4   2  11          0.17          0.41         0.27 o                         
   5   2  11          3.04          4.03         0.35 o                         
   6   2  11          3.20          2.71         0.63 o                         
  -7   3  11         13.62         12.77         0.91 o                         
  -6   3  11          0.04         -0.58         0.39 o                         
  -5   3  11          1.22          0.55         0.32 o                         
  -4   3  11         11.18         10.63         0.63 o                         
  -3   3  11         65.59         58.39         1.21 o                         
  -2   3  11        289.02        274.60         3.24 o                         
  -1   3  11        319.29        319.98         2.10 o                         
   0   3  11         10.48         12.74         0.45 o                         
   1   3  11         34.75         32.49         0.50 o                         
   2   3  11         46.09         41.92         0.82 o                         
   3   3  11         65.15         73.93         1.26 o                         
   4   3  11          0.06          0.27         0.27 o                         
   5   3  11         12.02         14.62         0.63 o                         
   6   3  11          0.01         -0.27         0.40 o                         
  -7   4  11          7.19          8.21         0.77 o                         
  -6   4  11         34.67         36.69         1.16 o                         
  -5   4  11         47.09         42.71         1.16 o                         
  -4   4  11          7.69         10.04         0.82 o                         
  -3   4  11        105.75        105.15         1.81 o                         
  -2   4  11         18.12         16.76         0.55 o                         
  -1   4  11         47.17         44.79         0.82 o                         
   0   4  11          2.76          2.26         0.27 o                         
   1   4  11        202.82        202.08         1.98 o                         
   2   4  11         97.58        100.14         1.43 o                         
   3   4  11          0.46          0.73         0.34 o                         
   4   4  11          9.90         12.61         0.63 o                         
   5   4  11          0.81          0.18         0.32 o                         
  -6   5  11          2.66          5.22         0.77 o                         
  -5   5  11        107.17        110.93         2.46 o                         
  -4   5  11          3.31          4.23         0.52 o                         
  -3   5  11         44.55         38.10         0.82 o                         
  -2   5  11         16.79         16.92         0.57 o                         
  -1   5  11        116.56        114.06         1.37 o                         
   0   5  11         83.43         80.23         1.10 o                         
   1   5  11         32.15         33.24         0.63 o                         
   2   5  11          3.75          6.15         0.67 o                         
   3   5  11          0.51          0.91         0.32 o                         
   4   5  11         33.14         34.87         0.95 o                         
   5   5  11          0.07         -0.65         0.43 o                         
  -6   6  11          0.02          0.00         0.49 o                         
  -5   6  11          0.41          0.00         0.52 o                         
  -4   6  11          2.74          4.36         0.41 o                         
  -3   6  11        151.08        149.02         1.70 o                         
  -2   6  11          8.06          8.53         0.55 o                         
  -1   6  11          0.90          1.80         0.36 o                         
   0   6  11          1.12          0.14         0.40 o                         
   1   6  11          6.51          7.46         0.41 o                         
   2   6  11          2.24          2.62         0.27 o                         
   3   6  11         21.86         19.55         0.63 o                         
   4   6  11         15.83         17.30         0.70 o                         
  -5   7  11          4.65          4.13         0.63 o                         
  -4   7  11          8.67         10.24         0.99 o                         
  -3   7  11          5.50          5.92         0.55 o                         
  -2   7  11         12.75         15.78         0.55 o                         
  -1   7  11         12.86         13.87         0.55 o                         
   0   7  11          3.26          3.81         0.32 o                         
   1   7  11          0.03         -0.27         0.27 o                         
   2   7  11          8.53         10.43         0.55 o                         
   3   7  11         31.95         32.85         0.95 o                         
   4   7  11         24.85         28.67         0.95 o                         
  -4   8  11          1.21          1.78         0.45 o                         
  -3   8  11          3.02          5.35         1.26 o                         
  -2   8  11          0.05         -0.41         0.27 o                         
  -1   8  11          1.00          1.23         0.27 o                         
   0   8  11         29.59         35.39         0.82 o                         
   1   8  11          0.14         -0.14         0.27 o                         
   2   8  11         20.52         25.75         0.82 o                         
   3   8  11          4.55          4.43         0.63 o                         
  -2   9  11          2.41          3.67         0.63 o                         
  -1   9  11          1.67          1.78         0.45 o                         
   0   9  11          0.24          0.68         0.28 o                         
   1   9  11          1.87          1.28         0.40 o                         
  -6   0  12         23.58         25.73         1.64 o                         
  -4   0  12          8.75          5.48         1.10 o                         
  -2   0  12         85.31         82.91         1.36 o                         
   0   0  12        420.71        408.73         6.52 o                         
   2   0  12         91.51         91.57         1.35 o                         
   4   0  12         65.04         58.98         2.88 o                         
   6   0  12          1.23          0.55         0.55 o                         
  -7   1  12          2.75          2.82         1.10 o                         
  -6   1  12          2.53          2.74         0.77 o                         
  -5   1  12         34.32         33.15         1.16 o                         
  -4   1  12         36.55         39.42         1.16 o                         
  -3   1  12          2.77          3.53         0.70 o                         
  -2   1  12         78.19         80.01         0.98 o                         
  -1   1  12        118.29        120.94         1.12 o                         
   0   1  12         11.18         13.49         0.49 o                         
   1   1  12         22.14         20.65         0.49 o                         
   2   1  12        188.89        179.73         1.55 o                         
   3   1  12         49.06         48.23         0.70 o                         
   4   1  12          6.44          6.03         0.33 o                         
   5   1  12         17.77         16.72         0.59 o                         
   6   1  12          0.10         -0.18         0.34 o                         
  -7   2  12         14.56         15.18         1.37 o                         
  -6   2  12          0.16          0.55         0.55 o                         
  -5   2  12          6.24          7.16         0.77 o                         
  -4   2  12          0.37          0.55         0.52 o                         
  -3   2  12        169.94        169.86         2.25 o                         
  -2   2  12         37.18         38.27         0.87 o                         
  -1   2  12        116.88        109.47         1.12 o                         
   0   2  12         39.14         40.15         0.61 o                         
   1   2  12          5.64          5.10         0.27 o                         
   2   2  12          3.40          2.88         0.27 o                         
   3   2  12          0.01         -0.23         0.64 o                         
   4   2  12          0.01         -0.14         0.28 o                         
   5   2  12         13.75         14.40         0.55 o                         
  -7   3  12          2.68          1.64         0.77 o                         
  -6   3  12          1.28          1.64         0.77 o                         
  -5   3  12         27.12         26.47         0.95 o                         
  -4   3  12         98.80        102.21         1.74 o                         
  -3   3  12         81.42         77.05         1.42 o                         
  -2   3  12          3.26          4.23         0.30 o                         
  -1   3  12          0.60         -0.09         0.22 o                         
   0   3  12          0.08          0.37         0.27 o                         
   1   3  12        134.19        126.82         1.49 o                         
   2   3  12         15.52         12.87         0.55 o                         
   3   3  12         10.74          9.33         0.63 o                         
   4   3  12         27.36         28.73         0.80 o                         
   5   3  12          7.07          7.50         0.55 o                         
  -6   4  12         17.61         18.07         1.16 o                         
  -5   4  12         30.06         24.65         1.16 o                         
  -4   4  12         36.87         38.90         0.95 o                         
  -3   4  12         16.07         17.71         0.63 o                         
  -2   4  12         10.18         10.23         0.55 o                         
  -1   4  12        116.87        120.28         1.42 o                         
   0   4  12          1.58          1.10         0.32 o                         
   1   4  12          0.21          0.27         0.27 o                         
   2   4  12          9.39         11.08         0.80 o                         
   3   4  12        111.81        109.33         1.85 o                         
   4   4  12          3.43          5.85         0.63 o                         
   5   4  12          1.56          0.77         0.70 o                         
  -6   5  12         13.64         13.69         0.77 o                         
  -5   5  12          1.45         -0.27         0.39 o                         
  -4   5  12          0.96          1.10         0.39 o                         
  -3   5  12         58.57         53.42         1.10 o                         
  -2   5  12         47.83         49.93         0.87 o                         
  -1   5  12         14.63         17.95         0.55 o                         
   0   5  12          4.82          6.57         0.35 o                         
   1   5  12         43.99         43.26         0.82 o                         
   2   5  12         20.87         23.96         0.70 o                         
   3   5  12          4.39          4.71         0.59 o                         
   4   5  12          0.87          0.66         0.54 o                         
  -5   6  12          0.00         -0.37         0.49 o                         
  -4   6  12         10.76          9.37         0.55 o                         
  -3   6  12         12.99         12.10         0.55 o                         
  -2   6  12         25.18         28.89         0.82 o                         
  -1   6  12         13.52         14.48         0.62 o                         
   0   6  12         82.24         90.18         1.42 o                         
   1   6  12          0.01         -0.27         0.27 o                         
   2   6  12          3.26          3.24         0.40 o                         
   3   6  12         11.60         13.03         0.63 o                         
   4   6  12          1.82          0.91         0.32 o                         
  -4   7  12         24.99         25.21         0.95 o                         
  -3   7  12          2.33          1.41         0.30 o                         
  -2   7  12          2.53          2.69         0.35 o                         
  -1   7  12         28.85         31.08         0.82 o                         
   0   7  12          0.16         -0.14         0.27 o                         
   1   7  12         21.94         24.11         0.59 o                         
   2   7  12          9.17          9.33         0.63 o                         
   3   7  12          3.19          3.50         0.63 o                         
  -3   8  12          2.43          3.14         0.63 o                         
  -2   8  12          1.24          0.94         0.30 o                         
  -1   8  12         25.01         24.88         0.82 o                         
   0   8  12          4.51          5.41         0.55 o                         
   1   8  12          0.18          0.16         0.30 o                         
  -5   0  13          1.03          1.64         1.10 o                         
  -3   0  13         79.00         72.93         2.74 o                         
  -1   0  13         82.85         77.66         1.70 o                         
   1   0  13        354.21        340.17         6.57 o                         
   3   0  13         26.82         32.05         0.80 o                         
   5   0  13         10.84         13.31         0.91 o                         
  -6   1  13          2.77          3.44         1.10 o                         
  -5   1  13          1.07          0.55         0.39 o                         
  -4   1  13         48.33         45.76         1.37 o                         
  -3   1  13          8.93          9.23         0.55 o                         
  -2   1  13          7.70          7.20         0.49 o                         
  -1   1  13        210.63        197.41         1.67 o                         
   0   1  13        122.70        113.49         1.37 o                         
   1   1  13         38.96         34.62         1.03 o                         
   2   1  13         22.65         21.50         0.49 o                         
   3   1  13          6.37          6.87         0.57 o                         
   4   1  13          8.12          9.99         0.49 o                         
   5   1  13         17.49         18.26         0.59 o                         
  -6   2  13          6.20          3.83         0.77 o                         
  -5   2  13          0.57          0.82         0.39 o                         
  -4   2  13          0.10         -0.18         0.32 o                         
  -3   2  13         11.85         11.45         0.55 o                         
  -2   2  13        286.28        271.48         2.97 o                         
  -1   2  13          1.05          0.46         0.22 o                         
   0   2  13         11.91         11.10         0.49 o                         
   1   2  13          0.26          0.11         0.24 o                         
   2   2  13          1.23          0.68         0.28 o                         
   3   2  13         15.42         12.11         0.55 o                         
   4   2  13         10.44          8.43         0.63 o                         
   5   2  13          0.02         -0.55         0.52 o                         
  -6   3  13          3.94          3.39         1.92 o                         
  -5   3  13          2.56          3.83         0.77 o                         
  -4   3  13         71.78         67.54         1.10 o                         
  -3   3  13         15.89         13.44         0.55 o                         
  -2   3  13          3.02          3.28         0.40 o                         
  -1   3  13         21.08         23.00         0.59 o                         
   0   3  13         15.55         13.90         0.50 o                         
   1   3  13          9.94          6.84         0.40 o                         
   2   3  13          0.03         -0.41         0.27 o                         
   3   3  13          1.27          1.28         0.34 o                         
   4   3  13          2.05          1.10         0.39 o                         
   5   3  13          5.41          7.77         0.63 o                         
  -6   4  13          9.71         13.89         1.64 o                         
  -5   4  13          8.05          5.89         0.63 o                         
  -4   4  13          0.32          1.05         0.40 o                         
  -3   4  13          3.12          4.03         0.41 o                         
  -2   4  13          0.02         -0.41         0.40 o                         
  -1   4  13          6.86          6.37         0.55 o                         
   0   4  13         23.24         23.50         0.59 o                         
   1   4  13          1.04          1.53         0.36 o                         
   2   4  13          0.93          0.18         0.32 o                         
   3   4  13          1.89          1.37         0.45 o                         
   4   4  13         23.08         25.73         0.80 o                         
  -5   5  13          0.61         -0.73         0.49 o                         
  -4   5  13          0.07         -0.55         0.52 o                         
  -3   5  13          7.21          8.31         0.63 o                         
  -2   5  13          0.63          0.31         0.30 o                         
  -1   5  13         75.60         80.48         1.26 o                         
   0   5  13          1.22          0.68         0.28 o                         
   1   5  13          1.92          2.36         0.37 o                         
   2   5  13         47.97         52.14         1.03 o                         
   3   5  13          0.02         -0.18         0.43 o                         
   4   5  13          0.28          0.22         0.37 o                         
  -4   6  13          0.28         -0.37         0.43 o                         
  -3   6  13         13.88         15.52         0.63 o                         
  -2   6  13          0.00          0.27         0.27 o                         
  -1   6  13          8.41          9.32         0.55 o                         
   0   6  13          0.13          0.27         0.27 o                         
   1   6  13         56.24         57.37         1.26 o                         
   2   6  13          5.27          6.12         0.63 o                         
   3   6  13         26.34         34.99         1.56 o                         
  -3   7  13          0.50          0.14         0.43 o                         
  -2   7  13          0.00          0.23         0.30 o                         
  -1   7  13          9.55         11.41         0.55 o                         
   0   7  13          6.97          8.75         0.55 o                         
   1   7  13         45.57         51.94         1.00 o                         
   2   7  13         33.50         36.80         1.03 o                         
  -6   0  14          0.41          1.64         1.10 o                         
  -4   0  14         22.90         25.19         1.64 o                         
  -2   0  14         32.60         28.11         0.95 o                         
   0   0  14          7.67          8.25         0.77 o                         
   2   0  14         19.77         18.63         0.77 o                         
   4   0  14          4.82          4.93         1.10 o                         
  -6   1  14          4.59          5.33         0.82 o                         
  -5   1  14          4.45          6.94         0.82 o                         
  -4   1  14          1.10          0.55         0.55 o                         
  -3   1  14         29.12         33.02         1.51 o                         
  -2   1  14          0.57          0.33         0.31 o                         
  -1   1  14          6.41          4.88         0.33 o                         
   0   1  14         17.30         17.07         0.66 o                         
   1   1  14          2.46          2.31         0.30 o                         
   2   1  14          1.72          1.80         0.36 o                         
   3   1  14         36.44         38.19         0.95 o                         
   4   1  14          0.37          0.68         0.28 o                         
  -6   2  14          0.07          0.27         0.77 o                         
  -5   2  14         24.96         26.87         1.16 o                         
  -4   2  14         17.07         16.16         0.77 o                         
  -3   2  14         51.13         49.91         0.93 o                         
  -2   2  14          0.09          0.00         0.27 o                         
  -1   2  14          0.08         -0.41         0.27 o                         
   0   2  14          0.15         -0.41         0.27 o                         
   1   2  14         14.32         17.62         0.63 o                         
   2   2  14         24.60         23.89         0.64 o                         
   3   2  14          0.06         -0.41         0.28 o                         
   4   2  14          3.95          4.60         0.45 o                         
  -5   3  14         11.50         10.40         0.77 o                         
  -4   3  14          4.66          4.48         0.55 o                         
  -3   3  14          0.77          0.41         0.40 o                         
  -2   3  14         17.25         18.17         1.34 o                         
  -1   3  14         25.50         24.08         0.72 o                         
   0   3  14         57.35         59.22         1.31 o                         
   1   3  14          6.98          6.28         0.63 o                         
   2   3  14         14.11         14.98         0.55 o                         
   3   3  14          1.39          1.04         0.63 o                         
   4   3  14          2.91          1.64         0.32 o                         
  -5   4  14         14.85         17.25         1.16 o                         
  -4   4  14          8.63          8.63         0.55 o                         
  -3   4  14          4.04          3.34         0.41 o                         
  -2   4  14          3.40          4.10         0.47 o                         
  -1   4  14         12.14         13.73         0.63 o                         
   0   4  14          0.00         -0.37         0.32 o                         
   1   4  14         60.62         63.04         2.21 o                         
   2   4  14          1.13          0.73         0.32 o                         
   3   4  14         18.31         18.20         0.74 o                         
  -4   5  14          9.67          9.78         0.63 o                         
  -3   5  14         32.77         38.68         0.89 o                         
  -2   5  14          1.47          1.61         0.52 o                         
  -1   5  14          4.63          4.76         0.63 o                         
   0   5  14          8.23         10.50         0.55 o                         
   1   5  14         13.45         15.34         0.63 o                         
   2   5  14          2.86          3.31         0.39 o                         
   3   5  14          4.33          2.77         0.52 o                         
  -3   6  14          2.72          2.80         0.76 o                         
  -2   6  14         31.75         34.70         0.95 o                         
  -1   6  14         20.60         26.77         0.82 o                         
   0   6  14          7.04         11.12         0.55 o                         
   1   6  14         11.28         15.34         0.63 o                         
   2   6  14          6.91          7.36         0.63 o                         
  -1   7  14          8.63         10.99         0.55 o                         
   0   7  14         11.94         15.50         0.64 o                         
  -5   0  15          2.62          1.10         1.10 o                         
  -3   0  15         23.27         18.09         0.77 o                         
  -1   0  15         17.43         17.52         0.77 o                         
   1   0  15         22.36         25.46         1.16 o                         
   3   0  15         19.68         23.06         0.91 o                         
  -5   1  15         13.46         14.80         1.16 o                         
  -4   1  15          0.13          0.82         0.77 o                         
  -3   1  15          9.51          7.34         0.63 o                         
  -2   1  15         31.06         29.42         0.73 o                         
  -1   1  15         17.82         16.18         0.83 o                         
   0   1  15          4.11          3.59         0.40 o                         
   1   1  15         12.77         12.75         0.55 o                         
   2   1  15          0.48          0.55         0.30 o                         
   3   1  15         33.84         37.48         1.13 o                         
  -5   2  15          0.90          0.00         1.10 o                         
  -4   2  15         29.08         24.37         1.16 o                         
  -3   2  15         21.34         23.70         0.82 o                         
  -2   2  15          0.02          0.27         0.27 o                         
  -1   2  15         24.88         26.98         0.82 o                         
   0   2  15          2.33          1.17         0.47 o                         
   1   2  15         16.17         12.99         0.63 o                         
   2   2  15          5.05          3.88         0.63 o                         
   3   2  15         10.58          9.94         0.63 o                         
  -4   3  15          0.80          1.10         0.63 o                         
  -3   3  15         14.41         15.28         0.55 o                         
  -2   3  15          0.11          0.73         0.43 o                         
  -1   3  15         44.01         46.47         1.03 o                         
   0   3  15          0.00         -0.27         0.39 o                         
   1   3  15         15.89         17.33         0.70 o                         
   2   3  15          3.16          3.59         0.97 o                         
   3   3  15         25.20         31.25         0.95 o                         
  -4   4  15          0.92          1.37         0.55 o                         
  -3   4  15          4.18          5.79         0.55 o                         
  -2   4  15          0.66          0.18         0.32 o                         
  -1   4  15          4.13          5.31         0.63 o                         
   0   4  15         16.98         18.00         1.10 o                         
   1   4  15          0.43          0.55         0.39 o                         
   2   4  15         25.37         27.51         0.80 o                         
  -3   5  15         24.05         25.34         0.82 o                         
  -2   5  15          5.49          6.82         0.63 o                         
  -1   5  15          0.40          0.11         0.37 o                         
   0   5  15         23.64         24.92         1.16 o                         
   1   5  15          0.49          0.44         0.37 o                         
  -4   0  16          0.16         -0.82         0.55 o                         
  -2   0  16          3.07          2.74         1.10 o                         
   0   0  16          8.01          8.79         0.77 o                         
   2   0  16          6.68          7.29         1.10 o                         
  -4   1  16          0.97         -0.18         0.55 o                         
  -3   1  16          0.01         -0.47         0.32 o                         
  -2   1  16          0.00         -0.18         0.34 o                         
  -1   1  16          3.73          6.46         0.63 o                         
   0   1  16          0.19         -0.41         0.27 o                         
   1   1  16         39.67         47.01         0.93 o                         
   2   1  16          1.28          1.10         0.45 o                         
  -4   2  16          0.29         -0.27         0.39 o                         
  -3   2  16          0.32         -0.37         0.32 o                         
  -2   2  16          0.38          0.91         0.34 o                         
  -1   2  16         38.14         45.41         1.13 o                         
   0   2  16         16.51         17.89         0.82 o                         
   1   2  16         20.83         22.36         0.95 o                         
   2   2  16          0.25          0.33         0.37 o                         
  -3   3  16          0.32          0.46         0.35 o                         
  -2   3  16         16.35         16.60         0.86 o                         
  -1   3  16          0.31         -0.55         0.55 o                         
   0   3  16          5.20          5.22         0.77 o                         
   1   3  16          7.03          7.95         0.77 o                         
  -2   4  16          0.27          1.32         0.57 o                         
  -1   4  16          3.00          3.91         0.77 o                         
   0   4  16          0.44         -0.27         0.39 o                         
  -1   0  17          0.08         -0.82         0.55 o                         
  -2   1  17          0.03          0.27         0.82 o                         
  -1   1  17          5.35          5.32         0.74 o                         
   0   1  17          2.03          2.19         0.45 o                         
  -1   2  17          1.65          1.23         0.48 o                         
                                                                                
